# Supplementary material for: Peripheral-neuron-like properties of differentiated human dental pulp stem cells (hDPSCs)
Source: PLoS One. 2021 May 6;16(5):e0251356. doi: 10.1371/journal.pone.0251356 (PMC8101759; doi:10.1371/journal.pone.0251356)
Supplement: S1 Data — (XLSX) [file pone.0251356.s002.xlsx]

## Sheet: Fig 1
		bIII-Tubulin
		Day 0	Day 7	Day 14	Day 21	Day 28
	Ave	1	1.62356	2.13096	2.56539	2.37223
	n	124	131	63	100	72
	SEM	0.0963231	0.110933	0.183133	0.163611	0.179674
		0.744615	1.25322	2.03657	3.51119	2.31426
		2.43557	1.20025	4.03285	1.03856	1.71119
		2.54938	1.11714	1.67521	2.46724	3.1497
		3.8726	0.503777	3.23465	3.07361	0.733483
		0.195046	1.23494	2.43545	2.37708	4.27016
		0.451975	0.573842	2.19253	1.0203	1.5593
		0.734988	0.699246	1.11847	1.32058	2.059
		0.195474	1.76712	1.56971	2.98296	1.56275
		0.805021	2.50837	2.30506	1.54193	1.1654
		0.81857	1.25122	0.632629	2.9807	1.1498
		0.818954	0.280171	3.07239	4.10482	0.709156
		0.869187	0.727007	2.82287	2.27612	4.25204
		1.07455	1.18254	2.9856	2.00679	1.72057
		2.33171	1.56423	1.19083	3.48666	1.85961
		1.50389	1.42695	0.337379	1.76152	3.05456
		1.16116	1.28055	2.0553	6.81461	2.98056
		0.450615	0.682493	2.95103	1.943	3.04775
		0.440656	0.796679	6.25444	3.45882	2.20315
		0.159658	1.83045	1.8678	3.08092	0.978225
		0.350646	3.78703	1.7975	1.93607	0.799364
		0.644666	0.805704	0.958182	1.42914	0.526563
		1.62323	1.83829	1.42412	4.20608	0.641524
		1.79136	0.333307	0.927549	2.46128	0.802347
		0.785408	2.41181	1.38594	2.28212	2.00254
		0.608152	0.578989	0.638333	1.7513	2.37759
		0.592922	1.778	2.13766	2.49519	1.43769
		0.408531	1.3873	1.83657	2.27228	3.09167
		0.331788	0.583223	0.894786	3.6743	0.367413
		0.620419	0.927635	0.493676	2.94568	2.79772
		0.588103	2.44759	0.471442	11.247	1.06579
		0.374241	1.54262	0.409401	4.02033	1.54265
		0.43257	1.26943	0.731201	2.36373	0.887231
		0.639377	0.139335	0.641774	1.67621	0.932789
		0.466183	0.226078	1.25804	2.28916	5.97325
		0.19644	2.03421	0.926461	1.07234	4.31317
		0.588861	0.48226	1.66205	2.37059	8.17878
		0.338716	1.5991	1.48951	3.95714	1.88584
		0.687623	2.20001	3.26178	1.36262	1.98398
		0.255362	0.785775	5.19337	3.60384	1.55802
		2.16794	1.27387	1.30745	1.45767	3.69687
		0.158323	0.517298	1.18529	1.49525	2.14718
		0.0954157	1.52614	1.068	1.65067	0.846413
		0.194781	2.73272	6.13942	1.05429	2.58099
		0.22451	0.887134	0.307305	3.95593	2.95875
		0.180834	1.55996	4.20232	2.6105	2.49024
		0.179547	1.80999	3.0147	1.8882	1.91886
		3.24026	0.307175	1.06805	1.95977	2.49841
		0.285944	1.86554	1.27548	1.19274	1.97655
		0.971435	1.80333	2.80269	1.77822	3.8705
		1.41575	0.186629	4.14144	1.76297	1.00846
		0.512164	0.596642	2.42722	2.56683	1.77024
		0.846243	1.4084	1.37314	0.822225	2.33525
		0.315359	2.05393	2.35831	0.766764	3.82993
		0.452159	2.84106	1.81704	8.76966	7.26966
		0.64121	2.56927	2.12512	2.13557	2.53261
		0.111741	3.0279	1.98529	3.44071	1.33656
		0.332327	1.85635	1.17732	1.417	1.18962
		1.23764	5.20031	2.81077	1.70444	2.07272
		0.39521	7.2235	7.05588	1.47792	1.51252
		0.359225	2.5737	3.87146	2.83704	1.77962
		0.304936	1.80604	2.21416	2.26178	3.13317
		0.253974	2.98377	3.27997	2.06487	6.35104
		0.164485	10.0138	1.93225	0.971252	2.78904
		2.21911	1.20881		5.70083	1.07269
		2.38365	1.41364		2.1183	2.56399
		1.57069	1.03358		6.22797	4.8294
		0.42817	2.49776		1.3346	4.28187
		3.45396	4.17136		2.61139	1.87654
		2.20111	1.80297		1.56131	2.50687
		3.35639	1.68018		1.82196	2.27962
		1.60398	2.83278		2.40499	1.9667
		1.38165	0.73648		1.6443	1.88111
		0.919501	1.18828		1.47683
		0.526777	1.22304		1.6635
		1.26758	1.77707		0.969843
		1.46562	0.738887		2.58039
		0.650591	1.89135		1.02572
		0.806563	1.18626		0.687687
		0.48461	1.14332		1.99266
		0.504912	1.91338		2.9691
		1.31518	1.72812		4.35206
		0.79354	3.06364		2.64454
		0.570788	1.88536		1.90485
		0.714487	1.28542		2.11466
		0.699444	2.3295		3.61895
		1.05241	3.14217		3.9598
		0.351103	2.02869		1.59376
		1.32313	1.06367		4.87694
		1.10438	1.06574		3.0116
		0.905733	1.79595		3.7473
		0.522815	0.706827		1.52354
		0.610381	0.390921		0.584343
		0.362132	1.34943		2.11646
		0.329629	2.02942		1.59418
		0.498002	0.954233		5.46519
		0.282535	1.60697		1.64313
		0.463662	1.53895		2.48508
		1.61782	0.365546		1.40792
		0.637233	0.719482		5.02493
		0.354936	1.67791		1.37224
		1.10479	0.626114
		0.865148	1.26488
		0.979248	0.483387
		0.980107	0.362206
		1.3811	1.15434
		1.19538	3.9952
		3.40748	3.47135
		4.22438	0.517229
		1.36951	1.77961
		0.634303	1.62996
		0.996372	0.76781
		0.408348	2.0364
		0.404941	0.425396
		0.739358	0.889041
		2.80718	2.52021
		0.629414	1.30204
		0.347958	1.21547
		1.30693	1.31339
		8.49022	1.21415
		0.486769	2.98613
		0.662877	1.38312
		0.645418	0.594836
		0.497755	1.17202
		0.721177	0.496705
			2.19255
			2.23631
			1.30632
			0.939605
			0.943779
			1.07642
			3.56079

## Sheet: Fig 2
		Day 0			Day 7			Day 14			Day 21			Day 28					Summary
		Brn-3a	TRPV1	Substance-P	Brn-3a	TRPV1	Substance-P	Brn-3a	TRPV1	Substance-P	Brn-3a	TRPV1	Substance-P	Brn-3a	TRPV1	Substance-P			Average
	Ave	1	1	1	2.77018	2.54568	2.47797	3.64963	2.99731	3.54285	3.62018	3.01681	2.57482	5.15615	3.68719	3.39606				Brn-3a	TRPV1	Substance-P
	n	52	52	52	53	53	53	50	50	50	52	52	52	48	48	48			Day 0	1	1	1
	SEM	0.0756555	0.095577	0.0646432	0.250194	0.217519	0.154109	0.278004	0.23949	0.259693	0.263739	0.281341	0.185774	0.350003	0.3518	0.321686			Day 7	2.77018	2.54568	2.47797
																			Day 14	3.64963	2.99731	3.54285
																			Day 21	3.62018	3.01681	2.57482
																			Day 28	5.15615	3.68719	3.39606
		Brn-3a	TRPV1	Substance-P	Brn-3a	TRPV1	Substance-P	Brn-3a	TRPV1	Substance-P	Brn-3a	TRPV1	Substance-P	Brn-3a	TRPV1	Substance-P
		0.518942	2.24818	2.07845	1.57143	1.22364	1.41897	6.92742	3.8036	5.52671	4.31954	3.4661	3.10997	5.33021	4.02156	3.56921			SEM
		0.521143	0.459229	0.561521	2.4394	3.6691	1.93198	6.67619	4.18259	6.01208	1.32606	1.44204	1.103	3.94107	2.13185	2.28609				Brn-3a	TRPV1	Substance-P
		0.600119	0.570045	0.556833	3.9187	2.64924	3.06853	4.21512	3.33738	3.41456	3.74683	2.01518	5.93336	7.86692	5.52601	4.88695			Day 0	0.0756555	0.095577	0.0646432
		0.693427	0.610071	0.576572	1.36196	0.919058	1.10875	2.68965	2.67757	2.23541	3.67018	4.13981	3.11975	3.39884	2.90773	2.56449			Day 7	0.250194	0.217519	0.154109
		0.588541	0.494666	0.597468	4.30048	3.50328	3.21799	8.35245	7.58135	7.39195	2.45656	3.13178	2.18681	7.91989	7.0589	4.70722			Day 14	0.278004	0.23949	0.259693
		1.14733	0.803558	0.8614	2.39602	2.05643	2.17763	2.2059	1.32782	1.8267	4.97935	5.2851	3.91902	7.38536	5.61777	4.74335			Day 21	0.263739	0.281341	0.185774
		1.22094	0.852764	1.0487	6.13987	4.57657	4.24092	4.04043	6.4034	4.84697	8.32578	10.0456	7.01135	6.7884	8.93335	5.02637			Day 28	0.350003	0.3518	0.321686
		0.569439	0.415023	0.594013	5.85937	4.126	4.72603	3.8943	4.46495	4.74323	5.4387	6.18495	4.34525	2.10859	1.56086	1.60588
		0.452777	0.313169	0.430257	5.25038	4.72118	3.92951	3.47028	3.24925	5.37151	2.37534	2.81821	1.92108	4.22145	6.1671	4.40816
		0.938188	0.66465	0.875441	2.52234	2.27295	2.35302	1.9853	2.015	3.33328	2.51635	3.49724	2.14335	3.9486	2.18552	2.13736
		0.470106	0.397441	0.451246	3.01767	2.8288	3.11075	4.19319	4.0721	4.97026	7.03509	9.04528	5.00569	4.20009	2.65877	2.37241
		0.47109	0.327333	0.461145	0.926608	1.2057	1.14669	5.28963	5.15164	6.30553	7.26161	6.92576	4.48883	3.55083	3.07256	2.44716
		1.62356	1.83257	1.17073	5.03791	3.85407	3.71021	4.54445	3.75264	4.54331	2.89689	1.95689	2.21691	3.40011	2.7269	2.66622
		0.649166	0.468806	0.621988	2.76224	1.92509	2.21425	5.40022	4.35395	5.65872	0.812841	0.484039	0.689563	5.20407	2.56073	2.67095
		1.13523	0.97114	0.885407	1.09336	0.891601	1.0581	2.58787	2.7747	3.12398	2.99507	1.82423	1.98127	3.90469	2.23971	1.80987
		1.01478	0.921445	0.833319	1.49975	1.10313	1.30077	1.90305	2.09754	3.27839	2.56409	1.62022	2.20816	2.88239	2.13138	1.69548
		1.61191	1.2225	1.1694	1.84477	1.34818	1.4972	1.81429	2.06705	2.48599	2.36123	1.55652	1.75198	2.9414	1.45781	1.26802
		1.15688	0.903667	0.855121	2.19342	3.89992	1.73601	2.54782	2.95971	3.72891	3.91908	2.73906	3.19135	4.48451	2.61062	2.42401
		0.7765	0.621438	0.659765	2.33005	1.85033	2.15053	2.10098	2.32596	2.65839	2.70906	1.73383	1.87602	6.2955	4.32211	3.70452
		1.23944	0.750449	0.998707	4.21362	5.55018	3.38699	3.8888	3.55537	4.86905	6.93059	4.65207	4.05841	5.06865	2.61116	2.6004
		0.591812	0.792102	0.943361	0.93139	0.741838	0.828719	2.35942	2.4006	2.47676	1.96038	1.81724	1.28258	4.16695	3.37746	2.69732
		0.990235	2.03701	1.28037	1.45955	1.13158	1.30978	1.42824	1.6571	2.07672	2.23409	1.61004	1.394	3.49766	1.5566	1.63835
		0.827092	0.959871	1.08385	1.82906	1.41901	1.72457	1.19657	1.36323	1.87471	4.19078	3.35114	2.55529	4.63127	1.86577	2.04172
		1.0807	1.12295	1.33251	3.41657	3.39747	2.69182	2.94912	3.74023	3.90825	3.14027	1.88387	1.73349	3.81737	1.24273	1.37666
		2.09907	2.45951	2.58578	1.26748	0.667535	0.951022	2.46802	2.60342	3.43736	2.99739	2.6899	1.84816	5.45311	2.57027	2.35902
		0.36984	0.476665	0.784139	1.40087	1.29291	2.16197	6.24332	7.12215	8.10733	5.38306	4.35419	2.82357	7.96887	3.66634	3.41371
		1.00104	1.286	1.43086	1.96487	2.10348	2.57605	9.76022	8.44976	8.42894	3.59453	2.32802	2.35379	3.69089	2.16752	1.70409
		0.353934	0.492975	0.524485	1.77729	1.90266	2.9914	5.62626	4.23345	5.97749	1.69961	1.29069	1.05199	4.86127	2.72749	2.17044
		0.876387	0.975494	1.29884	3.04701	5.14511	3.93335	2.12039	1.83872	2.85407	3.51467	2.58429	2.60406	4.3435	2.60042	2.01128
		0.876528	0.723429	0.918207	0.854593	0.961074	1.38625	3.01283	2.52635	3.49668	3.13779	1.70579	2.0938	5.79542	3.20733	2.78944
		1.60407	1.74931	1.87445	1.61554	1.72777	2.66342	1.59524	1.47014	1.4327	2.04152	1.26501	1.18874	2.68791	1.74439	1.57641
		0.668003	0.780983	0.981749	1.62215	1.8938	2.36165	1.43937	1.02644	1.0933	1.27689	0.707381	0.799438	8.48921	3.54187	4.30722
		0.792606	0.900618	1.11189	1.77267	1.93553	2.75098	2.56248	2.52765	2.0681	1.87833	1.34094	1.37578	8.89318	3.52861	4.20775
		0.472469	0.516913	0.73005	1.26668	1.46092	2.0711	2.5585	2.08153	2.10932	5.71071	3.9796	4.28414	5.11617	1.96608	2.51825
		0.617625	0.657772	0.898775	2.06257	2.26311	2.5017	4.27757	2.5411	2.81749	2.86132	2.3377	2.24378	13.3762	6.00558	5.99758
		0.848015	0.857222	1.12309	3.68674	6.32036	4.60321	2.50309	2.01321	2.04427	1.12456	0.869033	0.900307	3.11382	1.32626	1.41888
		0.794127	0.911003	0.99099	1.58417	1.8467	2.04693	1.37471	1.44856	1.10602	1.73396	1.28626	1.24031	2.79114	1.61728	1.93597
		2.01023	2.44791	1.48352	2.07528	1.99617	2.43414	5.66667	3.33366	3.53086	1.80571	1.32623	1.49573	3.45809	2.95773	3.64655
		0.880723	0.845816	0.728667	1.36967	1.3131	1.78224	3.57894	2.09024	2.63992	1.74041	1.35172	1.07623	4.17503	2.26726	3.52085
		0.909655	0.829043	0.892675	1.77529	2.10461	2.47808	5.73843	3.93281	4.18251	7.14289	3.89975	3.7107	13.0265	9.53707	14.4693
		1.26203	0.99989	1.03001	3.19886	3.57563	3.44263	7.39093	4.26564	5.69533	6.05741	2.56455	3.23128	3.56463	2.66801	3.42173
		2.93839	3.94704	2.07425	2.62451	3.12421	2.88769	2.48121	1.52089	1.86157	3.77612	1.83941	2.01059	4.54311	3.8937	4.23274
		0.356055	0.306654	0.331507	2.20689	4.0282	2.83428	4.79947	2.28343	3.26613	3.58568	2.36088	2.14973	4.36622	4.22188	3.82121
		1.61944	1.5864	1.30294	3.23904	2.39193	2.30909	5.41338	2.8735	3.74525	1.52483	1.32401	1.7326	3.99878	4.17194	3.51281
		0.678577	0.458087	0.650499	3.07628	2.01021	1.81194	2.64787	1.15046	1.65246	2.36388	2.63014	1.94201	5.74756	13.2881	5.26761
		1.09663	0.793454	0.950078	11.9665	8.99799	7.05761	3.04605	1.8415	2.21217	2.52848	2.22755	2.31482	9.07534	7.65581	9.38144
		0.751379	0.617176	0.647971	2.98853	2.11305	1.82315	1.63333	0.931069	1.16489	3.24395	3.13531	2.60569	2.79412	2.13842	2.67782
		1.79912	1.56496	1.38008	2.75899	1.74166	2.13627	1.79849	0.98097	1.31053	4.12193	2.93167	3.36953	5.21028	6.97063	5.30078
		0.914516	0.678688	0.714936	1.88878	1.28009	1.52821	3.91057	2.14696	2.6529	5.74518	5.85854	3.87736
		0.826362	0.680041	0.753245	5.10121	3.22816	3.15532	2.17323	1.31705	1.59368	5.77368	5.02851	3.92304
		2.52604	2.00849	1.99368	4.04747	2.41138	2.58486				3.78181	3.65379	2.26703
		1.16778	0.688397	0.885099	3.03705	2.25975	1.82541				7.93743	6.7771	4.14997
					3.22674	1.95937	2.20272

## Sheet: Fig 3
	Summary						Day 0
		Day 0	Day 14	Day 28			Ca (KCl) > 1.5	Brn-3a		283.817	303.744							276.029				360.783														347.271		279.518
	Average	1.35614	1.7961	2.62994				Substance-P		483.328	565.048							410.422				555.724														507.556		627.905
	n	69	58	67			Ca (KCl) < 1.5	Brn-3a	257.707			433.221	308.683	358.607	311.13	242.887	301.785		300.047	519.083	312.513		372.671	288.1	302.483	259.7	311.395	313.211	372.357	454.767	333.781	285.507	248.765	374.539	334.749		594.597		277.277	787.033	441.852	332.058	312.067	605.351	332.688	522.386	391.812	477.603	368.522
	SEM	0.0321659	0.0544589	0.130665				Substance-P	375.834			765.689	526.293	482.768	429.913	486.247	477.252		503.256	490.015	498.185		478.939	443.518	460.442	424.003	529.548	527.349	525.268	742.446	431.879	379.907	374.211	653.073	414.411		918.905		417.045	984.984	621.413	461.958	535.915	773.885	627.441	690.628	493.817	664.453	705.074
							IF	Brn-3a	257.707	283.817	303.744	433.221	308.683	358.607	311.13	242.887	301.785	276.029	300.047	519.083	312.513	360.783	372.671	288.1	302.483	259.7	311.395	313.211	372.357	454.767	333.781	285.507	248.765	374.539	334.749	347.271	594.597	279.518	277.277	787.033	441.852	332.058	312.067	605.351	332.688	522.386	391.812	477.603	368.522
							IF	Substance-P	375.834	483.328	565.048	765.689	526.293	482.768	429.913	486.247	477.252	410.422	503.256	490.015	498.185	555.724	478.939	443.518	460.442	424.003	529.548	527.349	525.268	742.446	431.879	379.907	374.211	653.073	414.411	507.556	918.905	627.905	417.045	984.984	621.413	461.958	535.915	773.885	627.441	690.628	493.817	664.453	705.074
							Ca2+	Max in 1min after KCl	1.01995	2.42695	1.91577	1.43697	1.21309	1.48136	1.11903	1.28466	1.21253	1.82827	1.02215	1.18337	1.38496	1.69008	1.08963	1.39606	1.10666	1.17851	1.07553	1.32112	1.17981	1.11468	1.22161	1.33264	1.14236	1.11057	1.36991	1.52036	1.19987	2.13222	1.43843	1.22178	1.43536	1.33303	1.40407	1.29424	1.39979	1.1172	1.21993	1.46148	1.28165
								0	1	1	1	1	1	1	1	1	1	1	1	1	1	1	1	1	1	1	1	1	1	1	1	1	1	1	1	1	1	1	1	1	1	1	1	1	1	1	1	1	1
								0.0845	0.980472	1.02842	1.00701	1.00077	0.985425	1.00816	0.978964	0.998327	0.990159	1.00619	1.0126	1.00112	1.00537	1.00496	0.996512	1.01397	0.985143	0.994901	1.00978	0.996808	1.00702	1.0038	1.01111	1.00492	0.999068	0.982555	1.00968	1.01432	0.999998	1.01137	0.991236	0.983935	0.991708	0.993494	0.983525	0.999298	0.995963	0.978931	0.996677	0.998833	1.0144
								0.168483	0.979138	1.02564	1.00027	0.991806	0.99246	1.01966	0.974626	0.993171	0.994978	1.01756	1.01181	1.00456	0.989726	0.985852	1.00113	1.00964	0.976696	0.995038	1.02783	1.00655	1.0017	1.02088	1.00086	1.01231	0.997699	0.986462	1.0124	1.01852	0.993706	1.00803	0.989164	0.984209	0.992862	0.998115	0.970171	1.01199	0.994644	0.977115	0.989763	1.0068	1.0294
								0.251167	0.979712	1.03446	0.989217	0.998211	0.987325	1.02463	0.959391	0.991129	0.991363	1.0263	1.00394	1.01399	0.965532	0.963532	1.0065	1.00893	0.970601	1.01105	1.04377	1.0184	0.990522	1.0185	1.0092	1.02396	1.00402	0.978664	1.02834	1.01423	0.994083	1.00141	0.987497	0.976142	0.997256	1.00423	0.964747	1.01291	1.00464	0.954617	0.974488	1.00847	1.02521
								0.334883	0.981733	1.04666	0.990995	0.979618	1.00341	1.02451	0.961599	0.976633	0.986462	1.05329	0.988101	1.00619	0.957989	0.96832	0.999634	1.00158	0.963779	1.00511	1.06145	1.01852	0.996838	1.01548	0.999227	1.03885	0.99874	0.970235	1.04107	0.998761	0.975349	1.0245	1.00522	0.968033	0.997045	1.00022	0.961213	1.03152	1.00352	0.950892	0.967351	1.00832	1.0301
								0.41835	0.975782	1.06649	0.990198	0.966063	0.983464	1.03073	0.958354	0.983619	0.984507	1.05085	1.01139	1.00735	0.956011	0.936415	1.00052	1.00581	0.945806	1.01008	1.06637	1.02852	0.995011	1.00746	0.999252	1.05202	0.976211	0.974447	1.03417	1.00766	0.972558	1.0264	1.00403	0.963816	0.992464	0.998573	0.940152	1.02619	1.00072	0.956774	0.973909	1.01386	1.02967
								0.502067	0.982955	1.04661	0.977744	0.963375	0.996718	1.03018	0.9744	0.9981	1.00054	1.06181	0.99864	1.00816	0.948004	0.926699	1.00775	0.99748	0.959079	1.01808	1.06613	1.03318	1.00273	0.99303	0.99761	1.05833	0.968122	0.978723	1.0304	0.992423	0.973748	1.02698	1.00781	0.959652	1.00919	1.00025	0.939709	1.03056	1.00955	0.97303	0.966544	1.00121	1.03186
								0.585533	0.992855	1.05731	0.972386	0.96268	0.974942	1.02225	0.974012	1.0037	0.99923	1.05878	1.01099	0.996639	0.948483	0.955098	0.999861	0.9851	0.952559	1.02377	1.03794	1.03714	1.00044	0.968558	1.00017	1.06225	0.96115	0.964309	1.02966	0.975917	0.985337	1.05099	1.01175	0.95164	1.01205	1.00041	0.931403	1.03748	1.01724	0.983524	0.975975	0.98516	1.01715
								0.6682	0.988061	1.05959	0.953021	0.955574	0.980651	1.0119	0.968819	1.0032	0.98729	1.04139	1.01184	0.981848	0.959667	0.969343	0.995409	0.983801	0.937039	1.00231	1.01312	1.03469	0.99297	0.984669	0.989345	1.07992	0.960575	0.952545	1.02051	0.977975	0.971007	1.04753	1.01524	0.958469	1.01655	0.991337	0.913758	1.04217	1.02603	0.99078	0.979541	0.974511	1.021
								0.751933	0.99125	1.04867	0.966676	0.970438	0.960813	1.00748	0.974719	1.00288	0.973211	1.01562	1.02267	0.991703	0.945534	0.954689	1.0062	1.00166	0.92295	1.00347	0.995167	1.04251	0.994348	0.990896	1.00545	1.08023	0.96814	0.948314	1.01122	1.00051	0.976727	1.05882	0.997018	0.942307	1.02262	0.984361	0.917708	1.03667	1.03028	1.01388	0.996878	0.974148	1.0184
								0.835383	1.01156	1.04126	0.986515	0.987652	0.97247	1.00572	0.972494	0.997255	0.976269	1.01391	0.998603	0.989421	0.943094	0.968996	1.01058	1.00721	0.912967	0.991665	0.983149	1.05789	1.00445	0.996193	1.00144	1.09671	0.969059	0.938322	1.02892	1.0118	0.973394	1.07998	0.999414	0.930143	1.04261	0.978628	0.917884	1.04088	1.03122	1.01344	0.995957	0.97392	1.01602
								0.91885	1.01976	1.03064	0.990169	0.994982	0.964716	1.0177	0.971257	0.988935	0.96883	0.994955	1.02076	0.982327	0.952387	0.966871	0.996288	1.00178	0.896119	0.989004	0.974459	1.06948	0.992624	1.0019	1.00072	1.10179	0.965946	0.931717	1.03215	1.01666	0.972126	1.06784	1.00505	0.933548	1.03966	0.987006	0.916978	1.04333	1.03228	1.01164	0.99996	0.986136	0.994113
								1.00205	1.02157	1.0248	0.985775	1.02091	0.968669	1.02994	0.983271	0.99748	0.96887	1.00512	0.997405	0.987579	0.971461	0.950846	0.995268	1.03291	0.91569	1.00594	0.97506	1.06188	1.00071	1.01347	1.00898	1.09506	0.972925	0.939187	1.0394	1.02557	0.971619	1.041	1.00678	0.928535	1.04624	0.973954	0.922219	1.03557	1.01979	1.00749	1.01072	0.993967	0.990492
								1.08577	1.02281	0.994994	0.986679	1.02616	0.954174	1.03443	0.96724	1.00131	0.976194	1.02751	0.988725	1.00054	0.99302	0.942977	0.987271	1.02706	0.906481	1.03091	0.978521	1.05546	1.01703	1.0028	1.01646	1.08034	0.977419	0.928516	1.03434	1.02483	0.986128	1.04921	0.997778	0.925772	1.04178	0.990368	0.926825	1.02585	1.01135	1.02847	1.02645	0.999922	0.9727
								1.16923	1.01401	0.986614	0.980519	1.0184	0.954855	1.04155	0.979096	1.01853	0.987681	1.048	0.985374	0.993138	1.03	0.953368	0.978279	1.02465	0.911521	1.02937	0.974366	1.05705	1.01766	0.994931	1.01646	1.06737	0.966491	0.908092	1.01851	1.02723	0.989044	1.02096	0.99515	0.930558	1.02764	1.00312	0.91022	1.02561	0.993576	1.01532	1.0111	1.00522	0.969399
								1.25243	0.997515	0.976242	0.968523	1.03005	0.943397	1.0615	0.983647	1.04668	0.99354	1.05175	0.987486	1.00155	1.05221	0.950832	0.965952	1.02339	0.926038	1.06427	0.973634	1.06352	1.00857	0.995442	1.01333	1.0605	0.981429	0.899745	1.02318	1.02483	0.990281	1.00739	0.981878	0.931362	1.00438	1.01322	0.941631	1.01596	1.00021	1.01189	1.01909	1.00811	0.991633
								1.33642	1.00083	0.979064	0.939713	1.03514	0.946864	1.06992	0.991877	1.07223	0.993563	1.08259	0.976962	1.00099	1.07497	0.945088	0.965711	1.02888	0.914072	1.08652	0.990615	1.06009	1.00295	0.99659	1.00586	1.05665	0.994041	0.879778	1.00969	1.02302	0.984985	1.00593	0.987972	0.946737	1.00279	1.00343	0.947433	1.02689	1.00004	1.00907	1.03355	1.01656	0.997717
								1.4191	1.00395	0.955984	0.935536	1.01399	0.938931	1.05421	0.982941	1.07025	0.978634	1.11602	0.972858	0.997701	1.08023	0.941753	0.965637	1.01867	0.90186	1.06923	0.999003	1.05629	1.00238	0.994597	0.997161	1.05462	0.996927	0.874511	0.990435	1.03284	0.983685	1.01106	0.988097	0.964247	0.990507	1.00712	0.966628	1.02648	1.01844	1.01441	1.03213	1.02138	1.01655
								1.50307	1.00146	0.950939	0.94528	1.02121	0.940175	1.0586	1.00727	1.07501	0.981448	1.17857	0.972111	0.973935	1.07524	0.941714	0.971407	1.01652	0.902552	1.04663	0.99304	1.05703	1.00451	0.999466	0.993625	1.03786	1.00107	0.880299	0.983057	1.04769	0.986401	0.992844	0.993683	0.961577	1.00031	0.99357	0.983734	1.03295	1.01449	1.00072	1.02597	1.03746	1.02283
								1.58627	1.01682	0.958964	0.938483	1.03504	0.954172	1.06781	0.994936	1.08563	0.984087	1.18648	0.952936	0.960008	1.08682	0.938202	0.965705	1.00786	0.895655	1.05	0.989035	1.06782	0.995121	1.01826	0.981653	1.03146	1.02362	0.892282	0.992072	1.04337	0.985367	1.00725	0.991465	0.958468	1.00612	0.984948	0.994424	1.03128	1.02317	0.999513	1.03214	1.06001	1.02642
								1.66947	1.02402	0.954548	0.925204	1.01455	0.955377	1.04745	0.99075	1.07386	0.970503	1.18757	0.948073	0.936428	1.07795	0.955264	0.975337	0.99959	0.902602	0.996492	0.999034	1.0648	1.00477	1.02236	0.986062	1.02493	1.02674	0.898685	0.968494	1.03849	0.987577	1.01883	1.00614	0.977064	1.02232	0.980203	0.975873	1.04307	1.01978	0.992285	1.03926	1.06991	1.01652
								1.75293	1.02306	0.957044	0.956205	1.00972	0.948083	1.02309	0.996025	1.0515	0.959533	1.18081	0.929443	0.925179	1.05085	0.951693	0.978146	0.993633	0.913824	0.951159	0.983177	1.07489	1.01191	1.03879	0.978936	1.01752	1.03921	0.917718	0.977594	1.04344	0.973733	1.02733	1.00013	0.957313	1.01743	0.975776	0.95896	1.03086	1.01218	0.993154	1.03286	1.06677	1.02764
								1.8364	0.995355	0.969314	0.959732	1.00656	0.94825	1.02907	0.99053	1.06167	0.968999	1.15089	0.933127	0.916451	1.03702	0.944424	0.984635	0.984392	0.923276	0.934357	0.97337	1.10629	1.01057	1.04129	0.990997	1.01283	1.03878	0.898563	0.970642	1.0466	0.966711	1.01289	1.00142	0.953845	1.02349	0.969473	0.960005	1.01902	1.00972	0.986673	1.02922	1.06435	1.00649
								1.92012	0.995502	0.983715	0.967158	1.01654	0.956007	1.03098	0.997792	1.05319	0.955329	1.09678	0.953212	0.932833	1.02483	0.976531	0.991482	0.997246	0.935823	0.932832	0.983199	1.11955	1.0121	1.0342	1.04983	1.01146	1.03972	0.890991	1.01833	1.05748	0.953712	1.00753	1.0143	0.950987	1.01735	0.970835	0.964223	1.02681	1.01441	0.986381	1.04507	1.05818	1.01948
								2.00358	1.01995	0.996838	1.01278	1.01794	0.950046	1.05653	1.0035	1.04012	0.962637	1.06056	0.990783	0.951245	1.00327	1.05228	0.99305	1.00471	0.957608	0.917091	1.01176	1.1204	1.02305	1.0173	1.09167	1.02247	1.04487	0.89611	1.04562	1.08545	0.947032	1.00048	1.04049	0.958638	1.10508	1.06224	1.00858	1.0381	1.01337	0.984922	1.04623	1.0539	1.03311
								2.08678	1.01546	1.04141	1.08044	1.05554	0.959634	1.09332	1.00366	1.04298	0.971895	1.07077	0.994291	0.941366	1.02918	1.12183	0.984766	1.00323	0.965926	0.910635	0.995681	1.13715	1.02607	1.0128	1.11727	1.02761	1.04365	0.89656	1.07348	1.09803	0.925775	1.02959	1.04723	0.954545	1.16714	1.1126	1.04447	1.04588	0.994517	0.984451	1.03681	1.04509	1.02553
								2.16998	1.0058	1.13696	1.13959	1.06342	0.972858	1.141	1.0055	1.04187	0.983602	1.07944	0.976719	0.945326	1.03851	1.21324	1.00376	1.0185	0.991124	0.907441	0.993013	1.157	1.03135	0.995152	1.15165	1.06268	1.04461	0.892148	1.11044	1.12643	0.941261	1.09067	1.06831	1.01276	1.21974	1.16899	1.08919	1.06119	1.00132	0.992661	1.05578	1.06502	1.03285
								2.25343	1.00091	1.2668	1.24677	1.11413	1.00498	1.19975	1.02053	1.03534	0.995177	1.11185	0.969594	0.953878	1.10703	1.31078	1.01132	1.03093	0.983928	0.914241	1.00448	1.17476	1.03336	0.993587	1.17541	1.10487	1.06451	0.91841	1.15759	1.13831	0.943448	1.21142	1.09885	1.01607	1.29219	1.23601	1.1129	1.08706	0.991105	1.00616	1.05266	1.10624	1.0488
								2.33663	0.984738	1.4363	1.32477	1.13126	1.01855	1.26718	1.01709	1.04653	1.02676	1.19513	0.967138	0.9538	1.12036	1.39113	1.00196	1.06853	0.994903	0.91977	1.0126	1.21288	1.04591	1.00609	1.14926	1.15673	1.08354	0.929459	1.15605	1.1679	0.960944	1.35616	1.13226	1.04377	1.36071	1.29316	1.15044	1.10722	1.00367	1.02336	1.04526	1.14491	1.07139
								2.42035	0.928232	1.64497	1.40887	1.15174	1.04748	1.31558	1.02934	1.0568	1.04745	1.31313	0.926844	0.954197	1.16374	1.41926	0.995095	1.10683	0.97797	0.939244	0.981954	1.24231	1.05118	1.03806	1.14912	1.19527	1.07956	0.946497	1.16875	1.1701	1.0019	1.50465	1.17188	1.1106	1.35146	1.26748	1.15257	1.14592	1.04814	1.04188	1.0555	1.17864	1.09887
								2.50357	0.898239	1.84095	1.5012	1.15764	1.06992	1.38081	1.04545	1.08237	1.07935	1.42795	0.92629	0.99127	1.18216	1.4441	1.02045	1.16749	0.992147	0.98043	1.00919	1.27265	1.04171	1.0655	1.16499	1.22831	1.09961	0.976777	1.19217	1.2133	1.06159	1.65263	1.23746	1.15002	1.3628	1.27458	1.16398	1.18412	1.10428	1.06103	1.05972	1.23194	1.13746
								2.58753	0.893162	2.00952	1.62132	1.19573	1.09774	1.41501	1.06271	1.12053	1.09362	1.57781	0.95657	1.0346	1.21598	1.48192	1.03089	1.21831	0.993123	1.02034	1.02322	1.2977	1.04925	1.08518	1.17656	1.24789	1.11943	1.00076	1.2139	1.24403	1.09384	1.8187	1.2998	1.1603	1.39646	1.2928	1.19756	1.23273	1.15874	1.08093	1.04046	1.26951	1.16333
								2.67073	0.897333	2.16053	1.70152	1.22992	1.13811	1.44482	1.07779	1.15916	1.12024	1.69047	0.975663	1.07373	1.24907	1.52643	1.04516	1.26363	1.033	1.04985	1.03834	1.30292	1.07596	1.09426	1.18174	1.2648	1.14149	1.01967	1.26346	1.30048	1.12459	1.93623	1.35336	1.19406	1.40201	1.30181	1.24738	1.2561	1.23769	1.08783	1.0766	1.29949	1.20531
								2.7542	0.891965	2.29635	1.79182	1.28217	1.1581	1.44901	1.10745	1.18864	1.14807	1.75177	0.979805	1.10735	1.31008	1.57072	1.05807	1.29416	1.05097	1.09403	1.03981	1.30996	1.09706	1.11468	1.19948	1.28264	1.13971	1.03636	1.29959	1.33614	1.16638	2.00609	1.39277	1.22178	1.414	1.32024	1.2877	1.2751	1.30284	1.10026	1.09655	1.34591	1.22217
								2.83767	0.893758	2.35396	1.85265	1.34266	1.17528	1.46172	1.11431	1.23658	1.1811	1.79892	1.00228	1.13915	1.32697	1.6082	1.07973	1.32291	1.0908	1.12359	1.06168	1.31634	1.12341	1.09723	1.20419	1.29601	1.14236	1.06228	1.31539	1.3946	1.17482	2.07895	1.43329	1.19567	1.42158	1.33003	1.34461	1.28099	1.34369	1.103	1.14831	1.3769	1.23733
								2.92087	0.903611	2.41509	1.90356	1.40026	1.20916	1.465	1.11903	1.2619	1.18998	1.82827	1.02215	1.16735	1.356	1.65957	1.08963	1.36499	1.08865	1.14944	1.06327	1.31528	1.15726	1.08905	1.2174	1.32305	1.13951	1.0793	1.35354	1.44852	1.18581	2.13222	1.4381	1.19484	1.43438	1.33303	1.38099	1.29424	1.37995	1.11038	1.18323	1.43052	1.25014
								3.00432	0.90048	2.42695	1.91577	1.43697	1.21309	1.48136	1.09511	1.28466	1.21253	1.79338	1.0092	1.18337	1.38496	1.69008	1.07383	1.39606	1.10666	1.17851	1.07553	1.32112	1.17981	1.1127	1.22161	1.33264	1.12985	1.11057	1.36991	1.52036	1.19987	2.11769	1.43843	1.19606	1.43536	1.32594	1.40407	1.29202	1.39979	1.1172	1.21993	1.46148	1.28165
								3.08805	0.90273	2.41075	1.95602	1.45837	1.19832	1.46995	1.0942	1.2997	1.2253	1.77005	0.998287	1.20475	1.38855	1.74438	1.07703	1.42081	1.10174	1.19826	1.0821	1.32634	1.19791	1.12823	1.24463	1.33357	1.1061	1.13509	1.35611	1.57536	1.21978	2.07488	1.42296	1.2291	1.44394	1.30836	1.42195	1.30359	1.39754	1.12887	1.21646	1.48056	1.29567
								3.17125	0.901925	2.3439	2.01225	1.48415	1.20915	1.47727	1.08653	1.33654	1.23801	1.75831	1.01383	1.22631	1.38522	1.78748	1.0934	1.42064	1.12737	1.21415	1.10178	1.32625	1.18487	1.14091	1.24835	1.34726	1.10225	1.18506	1.36611	1.60587	1.21654	2.01465	1.41147	1.25061	1.42185	1.2828	1.4233	1.31017	1.38123	1.12737	1.24809	1.45314	1.31449
								3.2547	0.907925	2.29566	2.0191	1.51138	1.22698	1.45657	1.09278	1.34144	1.23461	1.72991	1.03434	1.261	1.40319	1.83628	1.0995	1.44561	1.13808	1.23606	1.11738	1.33548	1.19998	1.15682	1.27591	1.36258	1.1163	1.19581	1.37967	1.61473	1.26177	1.91388	1.38807	1.2937	1.39785	1.25329	1.40166	1.30617	1.37985	1.14409	1.23459	1.42805	1.33194
								3.3379	0.918906	2.2299	2.04603	1.52417	1.225	1.43148	1.11881	1.37845	1.2322	1.67618	1.04356	1.29437	1.41107	1.8532	1.09479	1.44658	1.14919	1.25163	1.1253	1.33897	1.19769	1.1576	1.30206	1.35805	1.136	1.21109	1.37926	1.61415	1.27812	1.78935	1.3805	1.33804	1.36722	1.23637	1.4167	1.31106	1.38796	1.17244	1.23117	1.38107	1.33953
								3.42137	0.92056	2.14968	2.07843	1.5523	1.22991	1.41462	1.14122	1.39635	1.24416	1.63667	1.08536	1.30554	1.40693	1.87711	1.10163	1.42555	1.14061	1.26389	1.13419	1.35644	1.20931	1.14856	1.32944	1.35044	1.14493	1.23162	1.38088	1.58508	1.32072	1.68303	1.36789	1.35451	1.3336	1.21386	1.42392	1.30814	1.38703	1.18814	1.24548	1.35651	1.3337
								3.50457	0.917142	2.10856	2.09843	1.58302	1.25113	1.40063	1.16232	1.4415	1.24972	1.58717	1.14496	1.29985	1.3961	1.87211	1.08538	1.43275	1.15046	1.26512	1.14104	1.35899	1.20514	1.15572	1.34656	1.35601	1.15957	1.24169	1.39532	1.56468	1.34372	1.60259	1.36372	1.35836	1.27691	1.19305	1.40075	1.33178	1.37431	1.19609	1.25713	1.32671	1.3267
								3.58803	0.921878	2.07342	2.07118	1.61009	1.2518	1.3872	1.17619	1.47527	1.26339	1.52956	1.15829	1.31309	1.41044	1.86489	1.09448	1.43156	1.13572	1.25467	1.13534	1.37347	1.22908	1.16161	1.38042	1.36677	1.17685	1.2315	1.37255	1.58378	1.39321	1.55734	1.35296	1.35059	1.23818	1.16787	1.39129	1.36083	1.3743	1.20162	1.25515	1.31087	1.3194
								3.67175	0.904793	2.03591	2.09716	1.60788	1.23615	1.38689	1.16547	1.49991	1.27883	1.49668	1.16077	1.31691	1.42594	1.86975	1.10776	1.4244	1.13579	1.26492	1.12832	1.38863	1.24112	1.18899	1.38715	1.37802	1.1842	1.23917	1.37457	1.62022	1.43998	1.52872	1.34861	1.34568	1.20665	1.14922	1.39195	1.37886	1.36419	1.199	1.28081	1.30033	1.30975
								3.7552	0.912415	1.98245	2.12584	1.61492	1.23472	1.40451	1.1844	1.49901	1.29848	1.49648	1.17534	1.30605	1.44533	1.90111	1.10701	1.38963	1.1467	1.26163	1.12846	1.39564	1.25338	1.21072	1.38659	1.38646	1.18945	1.25692	1.35994	1.62209	1.5155	1.49193	1.33426	1.32915	1.17138	1.12254	1.3864	1.37464	1.33443	1.19215	1.29185	1.28777	1.30471
								3.8384	0.922988	1.98325	2.15234	1.62428	1.25396	1.38262	1.18349	1.52457	1.28245	1.48626	1.17213	1.31558	1.43501	1.9524	1.13033	1.38376	1.16393	1.27127	1.11649	1.36862	1.2526	1.22572	1.38897	1.41194	1.19262	1.27679	1.35919	1.63679	1.557	1.46254	1.32026	1.33342	1.15501	1.11332	1.36507	1.36402	1.30753	1.19343	1.29779	1.27293	1.295
								3.92187	0.929571	1.96164	2.14501	1.61603	1.24005	1.37305	1.19408	1.53314	1.26263	1.47001	1.14341	1.3404	1.46249	1.97774	1.14798	1.35268	1.15652	1.26263	1.11514	1.36074	1.2668	1.23726	1.39454	1.42617	1.20024	1.28122	1.35416	1.63159	1.60742	1.43997	1.3004	1.34532	1.14547	1.11062	1.37802	1.33548	1.28134	1.18956	1.31235	1.26039	1.29971
								4.00507	0.948006	1.94815	2.21964	1.60337	1.25679	1.37058	1.19683	1.54373	1.22772	1.46657	1.16659	1.35536	1.48305	2.00219	1.16535	1.35232	1.16289	1.2543	1.13247	1.36544	1.25572	1.247	1.37393	1.42134	1.20713	1.28313	1.35874	1.59137	1.60599	1.43107	1.28537	1.37326	1.14751	1.11351	1.36767	1.29625	1.26491	1.19736	1.33592	1.24702	1.31853
								4.08853	0.980721	1.95398	2.29921	1.61569	1.27291	1.36609	1.23123	1.56906	1.18968	1.44477	1.18698	1.35316	1.47948	2.02933	1.17029	1.32924	1.15565	1.24069	1.14254	1.34772	1.25138	1.24501	1.36665	1.41156	1.22966	1.28621	1.33401	1.52205	1.5838	1.42815	1.27084	1.41051	1.13543	1.11183	1.37031	1.27414	1.23301	1.19423	1.31261	1.24466	1.32043
								4.17173	0.984757	1.96613	2.31057	1.64126	1.26934	1.35943	1.20728	1.58456	1.16403	1.4316	1.20316	1.35502	1.52872	2.08662	1.18617	1.33368	1.15452	1.24603	1.13843	1.32803	1.26404	1.24427	1.35014	1.41668	1.2422	1.28412	1.34162	1.50269	1.54405	1.40649	1.26831	1.45551	1.13146	1.11038	1.34087	1.2619	1.22425	1.19792	1.34042	1.23713	1.31987
								4.25518	0.997977	1.96164	2.32243	1.65154	1.26145	1.37999	1.2395	1.59158	1.16353	1.43845	1.22323	1.36778	1.60108	2.10368	1.19592	1.34813	1.16781	1.23773	1.13894	1.3298	1.27823	1.24026	1.3374	1.41489	1.26288	1.27883	1.33337	1.47631	1.48133	1.40125	1.25963	1.51589	1.11395	1.09795	1.36863	1.25483	1.19514	1.1886	1.34281	1.2345	1.30884
								4.33892	1.02986	1.95626	2.37289	1.66482	1.29015	1.41412	1.23552	1.5733	1.16945	1.46601	1.27515	1.36662	1.60129	2.14433	1.23063	1.39111	1.18564	1.24671	1.12784	1.3439	1.29004	1.23262	1.33512	1.40771	1.27953	1.28979	1.31239	1.45826	1.44113	1.38041	1.26059	1.57621	1.11958	1.1001	1.39135	1.24897	1.20284	1.19255	1.34452	1.23431	1.29506
								4.42237	1.04306	1.96246	2.35893	1.67409	1.29938	1.4163	1.25216	1.57124	1.17369	1.50006	1.29837	1.35536	1.61491	2.18826	1.24912	1.39959	1.20565	1.26758	1.11087	1.32132	1.32268	1.2343	1.33426	1.40753	1.29786	1.29755	1.30251	1.42979	1.41482	1.34978	1.2609	1.64926	1.09833	1.09813	1.4175	1.24522	1.19689	1.18348	1.33427	1.23892	1.28606
								4.50557	1.04598	1.95622	2.35803	1.67056	1.31182	1.42713	1.24492	1.57127	1.17221	1.52047	1.32866	1.36853	1.66278	2.24722	1.27747	1.40255	1.22797	1.28404	1.10098	1.31663	1.32078	1.23501	1.3248	1.40577	1.29139	1.32103	1.31349	1.42545	1.37506	1.3056	1.26864	1.69541	1.11192	1.10976	1.43646	1.24007	1.18984	1.20195	1.35345	1.23772	1.26213
								4.5893	1.05882	1.95252	2.3656	1.66209	1.31413	1.42593	1.25796	1.56628	1.17673	1.53301	1.35711	1.38408	1.63212	2.26529	1.30669	1.42709	1.25167	1.27435	1.10254	1.31872	1.33525	1.23959	1.32187	1.39712	1.27297	1.33571	1.29388	1.39106	1.35298	1.29532	1.27415	1.74133	1.09987	1.11908	1.48619	1.23671	1.19474	1.19588	1.35462	1.24253	1.24919
								4.67275	1.06536	1.94316	2.41085	1.65662	1.31502	1.40539	1.23442	1.57947	1.18833	1.52401	1.3914	1.38399	1.63067	2.30811	1.33184	1.42697	1.24473	1.27406	1.10156	1.31844	1.34451	1.25485	1.31709	1.40976	1.26445	1.32485	1.27611	1.38029	1.34802	1.28259	1.30436	1.77655	1.09934	1.12866	1.4934	1.2409	1.21356	1.20371	1.37008	1.23485	1.2378
								4.75595	1.06535	1.94548	2.42922	1.64165	1.28998	1.39083	1.25973	1.60742	1.17595	1.5199	1.39123	1.38397	1.61247	2.35158	1.35031	1.39271	1.25776	1.28772	1.11951	1.31118	1.35086	1.27502	1.29912	1.42841	1.25314	1.33094	1.25208	1.37158	1.33128	1.28656	1.32961	1.79485	1.09062	1.13601	1.49367	1.24668	1.21319	1.19966	1.38976	1.2209	1.23309
								4.83942	1.07713	1.93273	2.42791	1.6463	1.27191	1.38003	1.25925	1.59515	1.16109	1.50986	1.3784	1.39624	1.61398	2.39503	1.3561	1.39699	1.25437	1.29758	1.11701	1.30763	1.35553	1.27992	1.28896	1.42519	1.23487	1.35632	1.24192	1.39586	1.30757	1.28019	1.37551	1.8001	1.08869	1.14739	1.50894	1.25385	1.20231	1.20601	1.39654	1.21847	1.21132
								4.92262	1.09248	1.89657	2.40686	1.64869	1.25392	1.3693	1.28609	1.59607	1.15257	1.49056	1.39914	1.41115	1.58537	2.40292	1.36826	1.38839	1.2752	1.29792	1.11214	1.3097	1.37287	1.27989	1.26484	1.417	1.2236	1.36601	1.22656	1.41836	1.28275	1.30077	1.38296	1.79972	1.07408	1.14743	1.54192	1.2523	1.22776	1.19235	1.38848	1.21287	1.23341
								5.00582	1.09011	1.87197	2.44872	1.649	1.24801	1.35311	1.28479	1.62868	1.1543	1.46461	1.39123	1.42608	1.56265	2.40997	1.37458	1.36198	1.26419	1.30562	1.11289	1.32334	1.37057	1.29816	1.261	1.40733	1.22234	1.36116	1.21872	1.43675	1.24332	1.3125	1.38267	1.79279	1.09484	1.15487	1.56369	1.2622	1.22121	1.19232	1.37418	1.21175	1.23909
								5.08928	1.08114	1.84498	2.42428	1.6403	1.25461	1.34916	1.3072	1.62108	1.14219	1.45787	1.37548	1.4322	1.57393	2.40796	1.383	1.34284	1.25952	1.30014	1.11488	1.34126	1.36977	1.30807	1.23834	1.40482	1.19958	1.3828	1.22936	1.4486	1.22545	1.32332	1.37746	1.77647	1.11356	1.1621	1.58898	1.27268	1.22556	1.17289	1.35091	1.21505	1.23639
								5.17273	1.07688	1.79869	2.42693	1.64286	1.26181	1.3336	1.3005	1.63324	1.15461	1.45154	1.37339	1.45167	1.59043	2.40334	1.38474	1.36303	1.26807	1.2987	1.10421	1.34214	1.36762	1.32607	1.23073	1.3959	1.19128	1.40618	1.24968	1.46588	1.20615	1.33399	1.36878	1.79403	1.12417	1.1747	1.58949	1.27878	1.23723	1.18167	1.31865	1.22518	1.2503
								5.25593	1.07089	1.76343	2.44031	1.62444	1.2512	1.32209	1.31274	1.66152	1.1865	1.4339	1.35981	1.46007	1.58825	2.38697	1.3952	1.35414	1.27687	1.27958	1.11141	1.34309	1.36174	1.32132	1.24204	1.40219	1.17205	1.40878	1.26492	1.4519	1.20151	1.34429	1.35586	1.78613	1.16073	1.18416	1.60255	1.28825	1.24306	1.17721	1.28631	1.21508	1.25334
								5.3394	1.06506	1.74899	2.45572	1.59521	1.24527	1.30885	1.31269	1.68983	1.21773	1.45116	1.34753	1.44436	1.62078	2.38777	1.42042	1.35544	1.25258	1.26674	1.11987	1.35899	1.36281	1.33178	1.26244	1.42254	1.16227	1.41711	1.24185	1.46227	1.2107	1.34384	1.36187	1.7768	1.17744	1.19384	1.59975	1.29912	1.23364	1.19188	1.28973	1.19696	1.25264
								5.4226	1.06489	1.74363	2.44	1.56902	1.25241	1.30267	1.34285	1.68463	1.23266	1.48635	1.33348	1.43119	1.64704	2.39996	1.43916	1.36343	1.26445	1.26387	1.10801	1.35425	1.37269	1.33184	1.27129	1.45459	1.14713	1.44027	1.23885	1.46932	1.23704	1.34537	1.36089	1.7938	1.19298	1.20312	1.59672	1.29987	1.25029	1.19476	1.27815	1.18035	1.26041
								5.50605	1.05066	1.72879	2.43976	1.55166	1.22828	1.30261	1.37103	1.70474	1.25774	1.49969	1.35264	1.43282	1.59307	2.39094	1.45225	1.34948	1.28265	1.25849	1.11373	1.34714	1.38244	1.33597	1.2921	1.44882	1.15345	1.43952	1.23082	1.45734	1.27357	1.32852	1.35501	1.83318	1.1959	1.21651	1.60475	1.30426	1.25091	1.21406	1.29131	1.16603	1.26571
								5.59057	1.04944	1.71776	2.40416	1.54389	1.21826	1.30077	1.40179	1.69947	1.29069	1.50773	1.36367	1.41873	1.57083	2.39383	1.45516	1.32768	1.262	1.27437	1.1303	1.37029	1.40423	1.33284	1.29211	1.45421	1.1574	1.41789	1.21631	1.46651	1.28314	1.33442	1.35327	1.84603	1.21782	1.2093	1.61845	1.29511	1.2391	1.20195	1.31641	1.14337	1.25491
								5.67377	1.04713	1.70875	2.37846	1.51428	1.23233	1.29894	1.43146	1.69486	1.30942	1.50222	1.4161	1.40537	1.57077	2.39631	1.44621	1.30749	1.24058	1.27586	1.13805	1.37702	1.43805	1.33952	1.27515	1.44298	1.18085	1.41544	1.1934	1.49108	1.28974	1.35893	1.33319	1.89027	1.21544	1.20005	1.60897	1.30171	1.24442	1.22816	1.3465	1.13685	1.2398
								5.75722	1.03808	1.67601	2.33693	1.51658	1.24619	1.28375	1.45409	1.67729	1.30528	1.49682	1.39069	1.4069	1.50569	2.38496	1.43375	1.30365	1.22541	1.26647	1.1509	1.38692	1.47173	1.35441	1.2718	1.42236	1.18616	1.40809	1.21202	1.46664	1.29403	1.37982	1.32518	1.94117	1.22151	1.19755	1.60205	1.30231	1.24906	1.23073	1.34021	1.14116	1.19908
								5.84042	1.03156	1.62631	2.28349	1.51454	1.23402	1.27351	1.47507	1.68449	1.31508	1.45744	1.43578	1.41944	1.44866	2.35344	1.42644	1.28736	1.2173	1.29333	1.1798	1.37952	1.50623	1.36211	1.24746	1.37714	1.21425	1.39212	1.18518	1.4643	1.26966	1.41666	1.32253	1.97782	1.2214	1.20459	1.58658	1.2954	1.25352	1.24572	1.35775	1.1403	1.16135
								5.92622	1.03467	1.59587	2.24057	1.50028	1.23853	1.26575	1.48533	1.69354	1.32747	1.45153	1.43946	1.42425	1.43879	2.35687	1.40315	1.30809	1.20924	1.30639	1.18845	1.38558	1.54105	1.38268	1.24785	1.35119	1.21318	1.3963	1.17025	1.45665	1.24225	1.45745	1.3154	1.979	1.21795	1.20976	1.57684	1.29671	1.24435	1.24145	1.36559	1.12641	1.14342
								6.00968	1.03249	1.56608	2.20031	1.47784	1.23624	1.25258	1.48641	1.70807	1.3153	1.4038	1.40725	1.43619	1.4537	2.3536	1.3955	1.30108	1.20806	1.2816	1.21556	1.39291	1.56345	1.39614	1.25289	1.33818	1.19743	1.40727	1.15735	1.42196	1.22928	1.46757	1.317	1.96832	1.19693	1.19781	1.5974	1.31655	1.24897	1.27325	1.37423	1.11787	1.13887
								6.09288	1.02736	1.55371	2.19565	1.45942	1.22279	1.2425	1.47296	1.74045	1.31222	1.37227	1.38837	1.44474	1.41692	2.376	1.38954	1.29878	1.21601	1.26373	1.21923	1.41288	1.56414	1.40654	1.24986	1.32105	1.18479	1.41493	1.15509	1.37966	1.23626	1.47046	1.32705	1.9602	1.18947	1.19744	1.62717	1.30935	1.25455	1.27126	1.40121	1.10196	1.16201
								6.17635	1.02082	1.54765	2.19791	1.44854	1.2014	1.23497	1.45299	1.73777	1.3178	1.35191	1.38694	1.44842	1.40961	2.36345	1.38493	1.29386	1.23267	1.25241	1.22752	1.40971	1.59253	1.41654	1.2414	1.3113	1.17851	1.40277	1.14205	1.39106	1.22888	1.49543	1.32787	1.92936	1.17798	1.19219	1.65134	1.32382	1.26574	1.26312	1.41733	1.07745	1.20255
								6.25955	1.02566	1.56161	2.20483	1.42663	1.21835	1.23593	1.44427	1.73063	1.32151	1.34038	1.3715	1.43867	1.40668	2.37727	1.36994	1.29986	1.23923	1.23441	1.22365	1.43757	1.61069	1.43701	1.25548	1.31475	1.14823	1.38992	1.15362	1.39457	1.25225	1.49509	1.33817	1.885	1.17618	1.17551	1.68638	1.3456	1.26479	1.24882	1.43266	1.06111	1.22843
								6.343	1.02214	1.56804	2.20965	1.44721	1.23113	1.23448	1.41721	1.71493	1.31794	1.29194	1.37866	1.44155	1.42192	2.35767	1.36943	1.27393	1.24506	1.22412	1.24174	1.45083	1.60884	1.43619	1.25044	1.31638	1.1491	1.38424	1.15786	1.37932	1.26	1.46975	1.35252	1.84035	1.15971	1.16661	1.70302	1.35989	1.28592	1.26008	1.438	1.04774	1.25004
								6.4262	1.00322	1.55696	2.24987	1.451	1.24106	1.21031	1.404	1.71003	1.32911	1.28592	1.4155	1.43024	1.40287	2.32982	1.36141	1.2728	1.25412	1.21421	1.21254	1.41598	1.60679	1.44614	1.24567	1.2975	1.14512	1.36882	1.17071	1.36864	1.2534	1.46941	1.36333	1.82031	1.15514	1.18541	1.67697	1.35744	1.29415	1.26014	1.42092	1.04185	1.24356
								6.50967	0.981903	1.52982	2.25925	1.46483	1.23575	1.20807	1.41781	1.68632	1.32411	1.27378	1.41293	1.43175	1.42664	2.2774	1.35542	1.27156	1.26936	1.22315	1.21209	1.41202	1.60526	1.47453	1.25333	1.28647	1.1429	1.34535	1.16917	1.36726	1.2599	1.45961	1.36172	1.7959	1.14129	1.19944	1.67524	1.37492	1.29688	1.25508	1.39527	1.04306	1.22977
								6.59287	0.968244	1.5184	2.2311	1.45714	1.22537	1.20668	1.44162	1.70457	1.34539	1.25352	1.44402	1.42178	1.47139	2.2558	1.33508	1.27178	1.25353	1.21072	1.20953	1.42184	1.60528	1.50135	1.25562	1.29259	1.15648	1.33047	1.17183	1.36	1.2636	1.45154	1.3626	1.77706	1.13015	1.20302	1.64121	1.38122	1.29804	1.27365	1.38404	1.04774	1.21917
								6.67685	0.948124	1.4867	2.20305	1.457	1.1922	1.16555	1.42878	1.70367	1.31354	1.26509	1.44898	1.40016	1.46481	2.23672	1.32997	1.26007	1.2374	1.18775	1.20837	1.40439	1.61529	1.53353	1.25011	1.29546	1.1797	1.33722	1.17415	1.33913	1.25931	1.45122	1.3682	1.75914	1.10311	1.20357	1.6069	1.39571	1.28797	1.29527	1.36623	1.03392	1.22083
								6.75953	0.938641	1.46934	2.20882	1.42008	1.16047	1.13633	1.44657	1.70721	1.32953	1.27825	1.43303	1.38346	1.46817	2.24465	1.31018	1.26708	1.22756	1.15908	1.19169	1.39102	1.65222	1.59089	1.24829	1.29166	1.18328	1.32329	1.14925	1.35364	1.26097	1.47976	1.35674	1.75141	1.095	1.20598	1.58615	1.40967	1.29295	1.29575	1.35801	1.03063	1.22557
								6.8435	0.928036	1.47296	2.17535	1.40228	1.12864	1.15105	1.46622	1.69356	1.32439	1.28051	1.42126	1.36778	1.47082	2.20961	1.30076	1.26971	1.19955	1.1417	1.18551	1.40373	1.6637	1.6244	1.24768	1.28422	1.18926	1.30278	1.13465	1.36288	1.27676	1.50911	1.35785	1.7239	1.08278	1.19372	1.57079	1.43075	1.28977	1.2942	1.34188	1.0189	1.22954
								6.92618	0.923628	1.47707	2.15137	1.39563	1.1302	1.13937	1.45401	1.67826	1.32662	1.28334	1.41609	1.34259	1.42624	2.18718	1.29127	1.26881	1.17361	1.12554	1.18023	1.39774	1.68427	1.65542	1.24842	1.29551	1.19075	1.29612	1.13025	1.37191	1.27829	1.52654	1.3552	1.69356	1.08134	1.18384	1.51342	1.45085	1.28765	1.30894	1.33094	1.01555	1.23782
								7.01017	0.918393	1.48869	2.17331	1.38768	1.11439	1.13694	1.43731	1.66728	1.32614	1.29982	1.37409	1.32768	1.39789	2.1803	1.28281	1.27159	1.19083	1.1359	1.1836	1.3771	1.66236	1.68253	1.2455	1.29968	1.18591	1.28204	1.11966	1.34021	1.27474	1.54388	1.33007	1.67802	1.07503	1.1743	1.48066	1.47155	1.28666	1.2897	1.31302	1.00591	1.22582
								7.0931	0.909012	1.50774	2.17935	1.3777	1.11938	1.14492	1.43322	1.67202	1.34604	1.29929	1.33139	1.31797	1.38911	2.15116	1.26984	1.26908	1.19553	1.13495	1.18373	1.37252	1.63124	1.71591	1.25241	1.28903	1.17245	1.25124	1.10576	1.32069	1.28623	1.5438	1.30726	1.66332	1.07083	1.1801	1.45745	1.4856	1.30069	1.29464	1.31442	1.00987	1.22544
								7.17683	0.918714	1.50983	2.11944	1.38819	1.14579	1.17544	1.43953	1.65991	1.31485	1.29947	1.30866	1.30344	1.39533	2.11784	1.28259	1.26766	1.19384	1.14253	1.20108	1.35843	1.5966	1.71916	1.2616	1.28327	1.16781	1.22592	1.1095	1.2975	1.29307	1.57406	1.307	1.64016	1.08107	1.15959	1.43354	1.50497	1.28791	1.29749	1.30373	1.0155	1.24204
								7.26028	0.929418	1.51643	2.11369	1.39218	1.16022	1.18718	1.4133	1.66261	1.31962	1.30851	1.31396	1.29427	1.39815	2.11786	1.28312	1.24968	1.21531	1.16447	1.20577	1.37334	1.59393	1.73241	1.25713	1.28877	1.18587	1.22371	1.09509	1.29421	1.2952	1.58223	1.30248	1.63243	1.06938	1.15915	1.42698	1.50499	1.28197	1.30596	1.30459	1.02205	1.24057
								7.34348	0.924277	1.53157	2.08796	1.37812	1.15547	1.17962	1.40082	1.65287	1.31904	1.3121	1.28455	1.28234	1.40971	2.07825	1.28094	1.22609	1.22345	1.16364	1.21642	1.37024	1.57625	1.73363	1.25914	1.30106	1.19875	1.2171	1.07785	1.28234	1.29492	1.57767	1.30242	1.61261	1.05719	1.14241	1.42997	1.50002	1.28333	1.2952	1.29725	1.00367	1.22831
								7.42668	0.924155	1.51401	2.06708	1.35504	1.16377	1.17348	1.37371	1.6461	1.30013	1.2878	1.27784	1.27848	1.38273	2.04836	1.27818	1.20603	1.21569	1.15408	1.21741	1.36001	1.58134	1.73761	1.26242	1.29225	1.2063	1.20672	1.06564	1.26563	1.29576	1.57226	1.31809	1.59297	1.06255	1.14021	1.44821	1.50175	1.27095	1.30449	1.3224	0.997545	1.2382
								7.51067	0.919858	1.49501	2.07689	1.35303	1.16105	1.18551	1.38958	1.63251	1.30066	1.26456	1.26928	1.28249	1.40013	2.02874	1.27797	1.19959	1.21652	1.14894	1.22456	1.35855	1.58211	1.72441	1.25892	1.30642	1.21303	1.2143	1.07052	1.26569	1.30013	1.58473	1.32794	1.57099	1.05388	1.12383	1.44323	1.50146	1.26432	1.29719	1.3132	0.997267	1.22888
								7.59413	0.921111	1.47336	2.1063	1.34217	1.13463	1.1626	1.38016	1.61913	1.32235	1.23052	1.27375	1.25982	1.36299	2.01919	1.26372	1.19142	1.22989	1.14006	1.19694	1.36528	1.58604	1.71017	1.26041	1.29156	1.2339	1.21847	1.04986	1.26506	1.30416	1.56767	1.33602	1.5705	1.04684	1.13018	1.42261	1.48579	1.26389	1.29295	1.31185	0.985232	1.21352
								7.67733	0.914414	1.45186	2.1074	1.33355	1.13531	1.13574	1.38353	1.631	1.3196	1.20971	1.24509	1.26851	1.34142	2.02065	1.26297	1.18102	1.21272	1.12294	1.19468	1.34844	1.57925	1.71432	1.26282	1.29758	1.2448	1.21082	1.06404	1.24561	1.32291	1.54395	1.33057	1.54674	1.06921	1.12163	1.40364	1.49623	1.2715	1.28983	1.32519	0.973026	1.1987
								7.76053	0.916808	1.43499	2.08548	1.34227	1.12108	1.13383	1.39408	1.65187	1.33305	1.20553	1.24121	1.26981	1.3558	2.04212	1.26556	1.18509	1.22402	1.12467	1.18043	1.34652	1.59408	1.71618	1.2629	1.28428	1.24327	1.17608	1.05558	1.22759	1.31539	1.56505	1.32582	1.53639	1.07662	1.1274	1.39819	1.49713	1.27633	1.30693	1.31663	0.979487	1.2191
								7.844	0.9147	1.44728	2.07273	1.33982	1.10878	1.12338	1.39727	1.64492	1.32855	1.22683	1.23428	1.25931	1.37237	2.04217	1.27423	1.19507	1.23437	1.11907	1.17856	1.35373	1.58399	1.69457	1.27483	1.28976	1.2507	1.17439	1.05907	1.23182	1.32243	1.56624	1.3248	1.55444	1.07472	1.12891	1.38822	1.50523	1.27049	1.30656	1.29921	0.983543	1.21514
								7.92797	0.92056	1.45528	2.02245	1.35317	1.09485	1.1242	1.36632	1.66977	1.3367	1.23919	1.23646	1.24746	1.36242	2.0595	1.27486	1.20392	1.24134	1.10291	1.16409	1.36972	1.59006	1.68677	1.2811	1.2844	1.2591	1.15291	1.04275	1.23454	1.31509	1.55886	1.31427	1.56035	1.07518	1.14255	1.3963	1.49091	1.25975	1.30482	1.28999	0.964727	1.21767
								8.01117	0.898456	1.47437	1.98437	1.36274	1.09683	1.11567	1.36014	1.6872	1.33766	1.27203	1.1999	1.24848	1.37739	2.036	1.28261	1.20291	1.23797	1.1045	1.1752	1.35067	1.59061	1.69231	1.26926	1.30345	1.25084	1.13127	1.05473	1.22586	1.33067	1.54954	1.29174	1.56915	1.07453	1.14099	1.39548	1.48604	1.2481	1.31013	1.28769	0.961786	1.19478
								8.09463	0.899421	1.47765	1.96757	1.36928	1.07559	1.11316	1.36895	1.68378	1.33363	1.30344	1.18607	1.21935	1.38649	2.02515	1.27211	1.21835	1.25272	1.09383	1.16281	1.34574	1.58518	1.66424	1.26966	1.296	1.2522	1.12157	1.04708	1.21822	1.33057	1.55899	1.2749	1.57698	1.04987	1.13536	1.39698	1.47172	1.25047	1.2969	1.27085	0.957972	1.19418
								8.17783	0.89691	1.46235	1.97012	1.34343	1.07194	1.1104	1.36223	1.69482	1.30091	1.28742	1.19839	1.20453	1.36179	2.0155	1.27838	1.23007	1.24841	1.09513	1.15236	1.33939	1.55837	1.65073	1.27621	1.30112	1.24931	1.12345	1.06644	1.22409	1.33847	1.5517	1.26497	1.57484	1.03641	1.13536	1.39875	1.45821	1.23164	1.27547	1.26461	0.953797	1.14896
								8.2613	0.893364	1.4604	1.96888	1.34285	1.0588	1.1288	1.36884	1.68998	1.30696	1.27328	1.19117	1.20054	1.34946	2.01358	1.27702	1.22312	1.23928	1.09001	1.12633	1.31585	1.59092	1.65161	1.26352	1.29638	1.23848	1.12312	1.07253	1.23784	1.3521	1.53904	1.25679	1.57043	1.02901	1.12618	1.38986	1.42318	1.22682	1.26236	1.25368	0.944116	1.143
								8.3445	0.883398	1.45762	1.97305	1.30984	1.06647	1.11462	1.38399	1.7087	1.30604	1.27184	1.1852	1.19004	1.33236	1.97907	1.27219	1.21116	1.24413	1.08236	1.1313	1.30547	1.57776	1.63464	1.26599	1.31191	1.23979	1.11132	1.07647	1.245	1.34807	1.54291	1.25224	1.56943	1.02695	1.11108	1.38172	1.39705	1.21934	1.24345	1.26365	0.953938	1.14985
								8.42795	0.880817	1.44487	1.98868	1.28367	1.04715	1.12584	1.38671	1.73488	1.28348	1.26533	1.18399	1.18895	1.27899	1.98984	1.2784	1.22372	1.2207	1.06998	1.11682	1.3176	1.56689	1.62339	1.27485	1.31977	1.23292	1.12324	1.0764	1.25876	1.31406	1.54612	1.24126	1.5644	1.02	1.10006	1.38253	1.37353	1.23901	1.2285	1.25306	0.948752	1.17111
								8.51115	0.878447	1.44734	1.9579	1.27565	1.04242	1.13186	1.3727	1.73806	1.26668	1.21492	1.18162	1.19249	1.23422	1.96878	1.27437	1.22581	1.20809	1.05236	1.11353	1.31265	1.56672	1.63598	1.29331	1.33792	1.21452	1.11231	1.07252	1.25387	1.3088	1.537	1.23512	1.56989	1.02653	1.10781	1.3825	1.34416	1.2116	1.21209	1.25414	0.946725	1.17927
								8.59488	0.874909	1.47429	1.95734	1.30755	1.03203	1.14117	1.36516	1.74124	1.26701	1.2648	1.16606	1.19671	1.20526	1.94797	1.26562	1.2087	1.21087	1.02468	1.12771	1.32566	1.58016	1.63264	1.28674	1.33944	1.21323	1.1179	1.05865	1.2551	1.30339	1.52454	1.23257	1.58513	1.03396	1.10475	1.37029	1.31834	1.20597	1.22555	1.23995	0.946955	1.20238
								8.67833	0.882306	1.47972	1.93895	1.32321	1.06165	1.13754	1.36743	1.77571	1.25217	1.26593	1.16839	1.18172	1.174	1.916	1.26043	1.19471	1.21138	1.02816	1.15165	1.34545	1.53816	1.62742	1.28968	1.34438	1.22604	1.10497	1.05587	1.246	1.29	1.53592	1.2289	1.58165	1.03703	1.10817	1.37005	1.28822	1.1988	1.22191	1.22061	0.949818	1.19912
								8.76153	0.876899	1.47682	1.95247	1.32802	1.05469	1.14819	1.36744	1.76287	1.23187	1.27036	1.15059	1.17197	1.20141	1.905	1.27595	1.18491	1.19317	1.03289	1.14839	1.33735	1.53816	1.63937	1.27969	1.35051	1.21936	1.11156	1.06786	1.22644	1.29212	1.53623	1.23559	1.58391	1.04193	1.10173	1.36227	1.26957	1.19108	1.21442	1.1844	0.938628	1.18972
								8.845	0.877274	1.46625	1.93798	1.3194	1.0587	1.16412	1.34239	1.72103	1.21365	1.26803	1.14441	1.14587	1.22914	1.9173	1.2827	1.18931	1.21548	1.02898	1.17179	1.33666	1.55428	1.63302	1.286	1.36333	1.21131	1.11263	1.05662	1.21037	1.29515	1.50983	1.24589	1.57263	1.04443	1.10944	1.35976	1.23672	1.16753	1.21211	1.16939	0.941125	1.17677
								8.9282	0.871115	1.47313	1.96076	1.31303	1.05471	1.16782	1.35118	1.71105	1.20749	1.28637	1.13767	1.13338	1.19587	1.9286	1.29924	1.19768	1.21207	1.02275	1.17237	1.32943	1.5506	1.63482	1.27759	1.36207	1.21961	1.10179	1.05119	1.21167	1.28979	1.50342	1.26246	1.57724	1.04381	1.09648	1.37206	1.2186	1.18105	1.22012	1.15292	0.95096	1.17319
								9.01167	0.867813	1.44257	1.96137	1.29261	1.05582	1.16743	1.36045	1.71958	1.19575	1.26213	1.109	1.11301	1.20754	1.94816	1.30076	1.23304	1.1864	1.02863	1.17177	1.30968	1.55032	1.63835	1.28213	1.37128	1.22646	1.09729	1.05628	1.21113	1.29576	1.47173	1.26678	1.56055	1.03274	1.09002	1.37931	1.18973	1.1901	1.18693	1.1682	0.945874	1.18386
								9.09487	0.864285	1.41055	1.92676	1.27416	1.033	1.17189	1.35183	1.70569	1.19474	1.26696	1.10209	1.11921	1.21564	1.9708	1.28468	1.26432	1.1893	1.01698	1.15631	1.29108	1.55739	1.65794	1.30198	1.36984	1.21675	1.10037	1.04228	1.22796	1.32868	1.44164	1.2727	1.53876	1.02788	1.08531	1.40386	1.17989	1.1775	1.18878	1.18378	0.952221	1.205
								9.17883	0.870789	1.39368	1.92132	1.2746	1.02216	1.16729	1.3319	1.71501	1.19418	1.25805	1.08517	1.12093	1.16919	1.96404	1.26033	1.2954	1.19241	1.00813	1.15834	1.28627	1.55605	1.65372	1.32556	1.35312	1.21006	1.09132	1.02982	1.23043	1.36854	1.41019	1.26794	1.52715	1.01421	1.09254	1.39814	1.15407	1.17639	1.19774	1.19934	0.958356	1.20552
								9.26205	0.875429	1.39551	1.93708	1.27928	1.00082	1.1592	1.33011	1.73285	1.19187	1.25419	1.08739	1.13613	1.13709	1.92523	1.24378	1.2929	1.17372	1.01097	1.12937	1.28512	1.54717	1.66767	1.32601	1.33599	1.22354	1.06857	1.05235	1.2173	1.37448	1.4077	1.26205	1.53125	1.00448	1.08831	1.42688	1.12301	1.14491	1.19797	1.21202	0.971705	1.22483
								9.3455	0.877544	1.37385	1.9696	1.27214	1.00658	1.15661	1.31842	1.73741	1.1907	1.27206	1.05993	1.12952	1.15824	1.8917	1.23253	1.29296	1.17931	1.02171	1.12622	1.29116	1.54294	1.67484	1.33072	1.32296	1.2137	1.07788	1.05605	1.22113	1.39428	1.37795	1.24029	1.49713	1.00838	1.09171	1.41705	1.09434	1.1303	1.18665	1.22474	0.965091	1.23276
								9.4287	0.882382	1.36934	1.95911	1.26985	0.985811	1.15443	1.32535	1.70517	1.1902	1.23568	1.07787	1.12315	1.16027	1.87042	1.23003	1.2785	1.18654	1.01581	1.12064	1.30758	1.5363	1.67088	1.34215	1.30211	1.20089	1.08119	1.06157	1.20774	1.40486	1.38488	1.2335	1.4961	1.01657	1.09577	1.41506	1.08063	1.11879	1.19493	1.20807	0.977802	1.23122
								9.51217	0.872656	1.36331	1.99129	1.29147	0.975396	1.14219	1.34451	1.7023	1.18492	1.22488	1.08542	1.10344	1.12362	1.84709	1.2557	1.26486	1.16552	1.00274	1.1321	1.32686	1.54107	1.66205	1.33965	1.29456	1.20125	1.07055	1.0696	1.19358	1.385	1.39317	1.21905	1.49748	1.01557	1.09915	1.36868	1.04477	1.1119	1.19632	1.20894	0.972551	1.20353
								9.59537	0.877053	1.3643	1.98866	1.28617	0.967913	1.12729	1.36982	1.64393	1.18199	1.20908	1.10896	1.10393	1.1088	1.84039	1.28412	1.23545	1.16323	0.99088	1.11516	1.33978	1.54088	1.667	1.32685	1.29855	1.20925	1.08904	1.0755	1.18691	1.35811	1.38558	1.21424	1.48212	1.01875	1.09408	1.36168	1.02176	1.09634	1.1905	1.21141	0.970757	1.19698
								9.67882	0.869658	1.36227	1.98692	1.28935	0.982397	1.11684	1.37011	1.65951	1.18585	1.23059	1.0961	1.10381	1.10075	1.82627	1.29071	1.23954	1.16396	0.975453	1.11368	1.33151	1.52074	1.64927	1.33349	1.28634	1.20837	1.09417	1.06203	1.19268	1.36224	1.36562	1.21115	1.45565	1.01671	1.09482	1.32376	1.00084	1.12718	1.19351	1.20814	0.948409	1.19512
								9.76255	0.866446	1.34011	1.93085	1.29756	0.967767	1.13201	1.37888	1.64842	1.18372	1.22159	1.11267	1.10627	1.09286	1.8278	1.29147	1.21859	1.1616	0.970542	1.10213	1.33759	1.51747	1.63689	1.33301	1.29408	1.21113	1.07687	1.09031	1.17547	1.34003	1.35513	1.2189	1.48435	1.01256	1.09985	1.29837	0.973331	1.11243	1.18713	1.21226	0.951936	1.20155
								9.846	0.860854	1.33794	1.94375	1.29708	0.992425	1.13755	1.35268	1.63649	1.1887	1.25123	1.08819	1.10287	1.07623	1.83315	1.30549	1.21948	1.16561	0.968782	1.10562	1.343	1.52151	1.62511	1.33094	1.28732	1.23112	1.06874	1.10408	1.18143	1.33505	1.33241	1.20933	1.4688	1.00283	1.08142	1.30262	0.934088	1.10293	1.19933	1.21139	0.953371	1.18007
								9.9292	0.865434	1.3386	1.96781	1.28124	1.00551	1.14141	1.31559	1.62363	1.16998	1.26627	1.06934	1.12093	1.07124	1.84575	1.28554	1.22649	1.18275	0.983721	1.09621	1.33122	1.51917	1.61565	1.33153	1.28936	1.23243	1.07479	1.10922	1.17306	1.34311	1.30455	1.20914	1.45539	0.991624	1.08049	1.30559	0.913254	1.10014	1.18786	1.19877	0.958228	1.18522
								10.0132	0.853429	1.33013	1.95792	1.28609	1.01275	1.16055	1.30205	1.66841	1.1638	1.29733	1.06555	1.0983	1.10013	1.85755	1.28589	1.23671	1.18401	1.01156	1.10232	1.33083	1.52738	1.62841	1.3229	1.28596	1.2429	1.05969	1.10398	1.1818	1.34879	1.28161	1.20418	1.46648	0.988825	1.08529	1.3137	0.890557	1.09989	1.19186	1.17097	0.9685	1.18651
								10.0964	0.857659	1.32857	1.97191	1.27639	1.01914	1.16557	1.3169	1.65034	1.14017	1.27363	1.07006	1.08132	1.09453	1.88287	1.28298	1.22127	1.18475	1.01623	1.10425	1.35392	1.54543	1.64278	1.32222	1.29966	1.24562	1.05932	1.09693	1.19778	1.33437	1.27272	1.1987	1.45055	0.987354	1.08004	1.32534	0.870232	1.09769	1.18798	1.15032	0.985844	1.16995
								10.1796	0.849224	1.34576	1.98872	1.2576	1.02824	1.14701	1.31154	1.63631	1.12696	1.26066	1.0713	1.07219	1.08409	1.87423	1.28033	1.23043	1.18867	1.03175	1.12289	1.35117	1.55462	1.64457	1.31146	1.28687	1.24921	1.07419	1.07314	1.21567	1.33423	1.26178	1.19547	1.42338	0.980223	1.07397	1.33343	0.841776	1.09385	1.18224	1.12973	0.985551	1.16519
								10.263	0.852981	1.3432	1.96494	1.25445	1.02329	1.13689	1.32292	1.64647	1.11475	1.26278	1.08984	1.08096	1.07739	1.86994	1.27404	1.22356	1.19155	1.0435	1.1158	1.32602	1.54596	1.6689	1.31385	1.29295	1.23034	1.0695	1.03635	1.2011	1.33155	1.24724	1.19686	1.41576	0.98035	1.08594	1.31075	0.819998	1.09744	1.16899	1.12504	0.975258	1.18005
								10.3462	0.843384	1.3523	1.91881	1.24009	1.0164	1.12809	1.34383	1.64821	1.12975	1.2469	1.10337	1.06299	1.08665	1.86349	1.27201	1.21162	1.18256	1.04556	1.09414	1.33926	1.54603	1.66818	1.30069	1.2821	1.22206	1.05732	1.03011	1.20757	1.31905	1.20843	1.20141	1.42586	0.98517	1.0758	1.30792	0.77888	1.09917	1.17583	1.11384	0.971893	1.184
								10.43	0.843397	1.35704	1.92927	1.23849	1.00958	1.11769	1.33497	1.63505	1.12449	1.23678	1.07329	1.06356	1.0647	1.875	1.27738	1.21067	1.17525	1.0268	1.09516	1.3454	1.5515	1.66469	1.31369	1.26948	1.20796	1.05071	1.0308	1.21296	1.29866	1.19014	1.18941	1.44055	0.998559	1.06108	1.30167	0.742935	1.1007	1.16829	1.12214	0.966555	1.1864
								10.5134	0.859311	1.36022	1.88563	1.2495	0.997857	1.10141	1.32001	1.64636	1.13448	1.25699	1.07203	1.06406	1.06876	1.87604	1.28296	1.21288	1.17488	1.02312	1.08583	1.31345	1.55963	1.65679	1.30946	1.26297	1.22097	1.04773	1.04958	1.20537	1.30616	1.19307	1.20588	1.4727	0.996261	1.05967	1.27942	0.708223	1.10361	1.1693	1.11856	0.954231	1.19396
								10.5966	0.859371	1.35892	1.87039	1.24789	0.998895	1.08764	1.33516	1.66895	1.13422	1.28989	1.05951	1.07	1.07282	1.90272	1.30698	1.20546	1.17428	1.01331	1.07691	1.31089	1.55804	1.64842	1.31738	1.25236	1.21253	1.03783	1.05838	1.20838	1.29758	1.18059	1.21608	1.47481	0.994867	1.05878	1.26995	0.678502	1.11191	1.18048	1.1079	0.951133	1.19731
								10.6801	0.852414	1.37044	1.85605	1.23457	1.01438	1.09065	1.32499	1.684	1.12573	1.2942	1.04753	1.05421	1.07781	1.90423	1.30124	1.19147	1.16771	1.00493	1.06551	1.31487	1.58729	1.63095	1.29679	1.23904	1.21888	1.0477	1.07254	1.23115	1.2842	1.16681	1.23275	1.49907	1.00277	1.05766	1.27056	0.65583	1.12116	1.17969	1.10207	0.955223	1.20016
								10.7633	0.844991	1.36917	1.86524	1.22716	1.02246	1.08336	1.31768	1.72754	1.13418	1.29661	1.03809	1.04245	1.0653	1.91047	1.3299	1.19011	1.1824	1.01022	1.07854	1.30148	1.5987	1.6407	1.29979	1.242	1.21142	1.05175	1.0751	1.21479	1.28364	1.17132	1.22434	1.50242	0.98799	1.06421	1.26205	0.636324	1.12432	1.18241	1.10709	0.95451	1.20487
								10.847	0.844165	1.3851	1.82535	1.22594	1.03144	1.09159	1.33119	1.75427	1.13029	1.34312	1.05472	1.05168	1.07334	1.88266	1.32499	1.17499	1.18314	1.00865	1.07811	1.29241	1.60973	1.61913	1.30297	1.23722	1.203	1.05195	1.06343	1.20997	1.2739	1.16646	1.2274	1.4925	0.960394	1.06959	1.25969	0.616641	1.13423	1.18235	1.09654	0.958771	1.20695
								10.9302	0.82923	1.38543	1.86	1.21855	1.04242	1.09733	1.33841	1.77759	1.12604	1.36869	1.02545	1.0576	1.07367	1.86766	1.32008	1.18359	1.17536	1.01464	1.09431	1.30205	1.60288	1.63881	1.28454	1.22004	1.18419	1.0511	1.03581	1.21286	1.27669	1.15325	1.2188	1.4865	0.952574	1.07382	1.26577	0.595074	1.1239	1.17663	1.09786	0.969241	1.18807
								11.0137	0.831573	1.38453	1.86045	1.22291	1.0375	1.10441	1.31033	1.77637	1.12711	1.3887	1.03263	1.04882	1.05208	1.82328	1.31007	1.18604	1.17259	1.01932	1.08725	1.29308	1.59821	1.66377	1.26874	1.22612	1.18644	1.06661	1.03318	1.20614	1.29009	1.15227	1.20657	1.49291	0.934736	1.07832	1.26985	0.580405	1.13511	1.17209	1.08991	0.979774	1.19209
								11.0974	0.82724	1.37665	1.89312	1.23026	1.02134	1.10792	1.31217	1.79638	1.12475	1.42036	1.01839	1.0715	1.03484	1.82012	1.33093	1.20802	1.17013	1.01291	1.08034	1.28831	1.57184	1.67787	1.27417	1.22723	1.18732	1.06474	1.03927	1.22067	1.28112	1.15221	1.19493	1.47774	0.922602	1.07552	1.25134	0.552691	1.12914	1.162	1.07396	0.984584	1.20161
								11.1806	0.848023	1.37756	1.87177	1.22217	1.01291	1.11887	1.31484	1.77625	1.09832	1.46361	1.01432	1.07375	1.03084	1.80321	1.32776	1.19763	1.15804	0.996096	1.09148	1.28171	1.55755	1.67604	1.27517	1.22651	1.19224	1.06586	1.03754	1.24405	1.26501	1.14496	1.19116	1.48283	0.931253	1.06592	1.2591	0.533958	1.1239	1.15608	1.06426	0.999018	1.21918
								11.264	0.84572	1.36419	1.89719	1.21932	1.02716	1.11786	1.31027	1.7525	1.0927	1.42779	1.0035	1.05855	1.02673	1.78905	1.32222	1.22259	1.16499	0.991841	1.09747	1.2366	1.52932	1.69485	1.26287	1.21253	1.1938	1.06562	1.02705	1.23982	1.26624	1.1281	1.19437	1.47121	0.944388	1.06433	1.24941	0.509716	1.11759	1.15839	1.05423	1.00458	1.24241
								11.3475	0.840908	1.34427	1.87216	1.21384	1.02443	1.11416	1.30987	1.75035	1.07807	1.40476	1.02208	1.04482	0.990156	1.77023	1.32037	1.21397	1.17441	0.983941	1.07887	1.2463	1.50371	1.68565	1.26618	1.22794	1.19428	1.06299	1.04755	1.24085	1.24368	1.10125	1.18639	1.47115	0.949191	1.06166	1.2206	0.492896	1.10575	1.14911	1.04298	1.01659	1.26175
								11.4307	0.835146	1.34473	1.84818	1.2261	1.0157	1.11036	1.3052	1.74971	1.07117	1.38339	1.01347	1.04483	1.00458	1.78715	1.31502	1.21583	1.16992	0.975952	1.08146	1.24008	1.49224	1.66659	1.26418	1.23502	1.18128	1.06	1.03137	1.25086	1.23832	1.08818	1.17753	1.47372	0.95914	1.05204	1.19953	0.46835	1.10302	1.15928	1.02597	1.02592	1.28018
								11.5142	0.834927	1.33938	1.83665	1.21388	1.02331	1.10408	1.30782	1.73063	1.08578	1.35215	1.00933	1.0234	0.997719	1.77188	1.2893	1.20639	1.18391	0.985778	1.09603	1.24055	1.50924	1.67545	1.26111	1.24096	1.16883	1.05362	1.03225	1.24146	1.23608	1.06113	1.16255	1.48475	0.956198	1.04567	1.204	0.448046	1.0979	1.15056	1.01376	1.04093	1.29244
								11.5979	0.824216	1.3256	1.82746	1.23037	1.02082	1.09493	1.32213	1.7374	1.10477	1.33131	1.01323	1.03889	0.995244	1.78548	1.28497	1.23333	1.17102	0.983811	1.08205	1.2381	1.49729	1.6834	1.25479	1.23958	1.18365	1.03963	1.03873	1.22985	1.23582	1.04411	1.14993	1.48191	0.955713	1.04279	1.20009	0.422247	1.10746	1.14536	1.01134	1.05042	1.30218
								11.6811	0.825971	1.32407	1.78998	1.23266	1.01886	1.08312	1.32719	1.72787	1.10926	1.34871	1.01264	1.03757	0.993669	1.7864	1.27821	1.21781	1.15959	0.989263	1.07891	1.28056	1.48503	1.6734	1.25657	1.24697	1.20458	1.03557	1.05391	1.23963	1.23417	1.02232	1.14065	1.50077	0.939955	1.04887	1.19872	0.391491	1.09943	1.12692	1.00619	1.06495	1.30816
								11.7646	0.822499	1.32473	1.75435	1.23694	1.0371	1.07662	1.33204	1.71678	1.12954	1.37958	1.00967	1.03855	0.999696	1.77755	1.29392	1.20498	1.15713	0.999757	1.0963	1.24653	1.48158	1.66818	1.26572	1.23836	1.22298	1.02542	1.05117	1.25143	1.23922	1.01611	1.12763	1.51364	0.93027	1.04851	1.24344	0.355121	1.08778	1.12351	0.997386	1.08287	1.33346
								11.8483	0.831726	1.32496	1.76013	1.22372	1.04825	1.08846	1.33946	1.76489	1.13258	1.38486	1.00359	1.04485	0.959057	1.7758	1.29069	1.2057	1.15568	0.994807	1.10508	1.24607	1.48572	1.674	1.27015	1.22528	1.25714	1.02666	1.05885	1.24818	1.21613	0.993345	1.12187	1.51546	0.913766	1.04793	1.23903	0.320025	1.08239	1.09783	1.01123	1.0919	1.33213
								11.9323	0.834627	1.32299	1.7351	1.23628	1.04681	1.08667	1.34346	1.77799	1.12364	1.40615	1.01258	1.04788	0.952631	1.77512	1.30444	1.20707	1.14084	0.986539	1.10588	1.23791	1.4581	1.66676	1.27109	1.22111	1.28097	1.01947	1.05381	1.24436	1.21926	0.994493	1.1202	1.52332	0.905916	1.05492	1.24733	0.301916	1.07746	1.09856	1.02362	1.09755	1.3371
								12.0155	0.833017	1.32797	1.73651	1.24595	1.06416	1.09196	1.3367	1.77979	1.11107	1.4235	0.992334	1.03098	0.941074	1.74592	1.30107	1.18351	1.15145	0.989473	1.11358	1.23677	1.45228	1.65909	1.27222	1.21207	1.28869	1.0326	1.04618	1.25902	1.21474	0.981212	1.12767	1.52779	0.89112	1.07036	1.24715	0.282146	1.06728	1.08669	1.01024	1.10007	1.33439
[truncated: 169 more columns]

## Sheet: Fig 4
		Day0	Day7	Day14
	Average	1.27743	1.44815	1.38115
	n	180	152	84
	SEM	0.0221971	0.0567123	0.0296896
		Day0	Day7	Day14
		1.76166	2.14125	1.2221
		1.59189	1.89736	1.12151
		2.00618	1.70637	1.17528
		2.16144	1.97475	1.27911
		1.97502	1.27855	1.19492
		1.61586	1.53983	1.03046
		1.47578	1.26397	1.143
		1.45566	1.97566	1.39263
		1.28964	1.27247	1.08234
		1.59045	1.92911	1.38521
		1.83527	1.71536	1.00104
		1.73275	1.58832	0.972856
		1.6368	1.88932	0.994829
		1.35914	1.46619	1.11943
		1.36548	1.61024	1.22607
		1.42487	2.19151	1.16289
		1.29315	1.78501	1.58644
		1.48149	2.67993	1.25426
		1.44393	1.02216	1.23071
		1.64455	0.987949	1.16038
		1.52023	0.96398	1.19413
		1.55529	1.26952	1.4287
		1.30099	0.996265	1.31423
		1.34648	0.999143	1.31096
		1.97592	1.10362	1.1594
		1.45603	1.08281	1.20769
		1.78499	1.07568	1.79204
		1.23027	1.25339	1.08588
		1.79287	1.05867	0.992309
		1.75859	1.00707	1.87582
		1.4292	0.982289	1.287
		1.12611	1.13419	1.24067
		1.2011	1.02729	1.29133
		1.12169	1.07262	1.28
		1.04673	1.05574	1.54855
		1.09197	0.941604	1.32978
		1.07046	1.3743	1.32492
		1.27046	0.993889	1.08883
		1.02058	0.919243	1.13635
		1.18742	1.10638	1.52959
		1.36828	1.03337	1.21655
		1.13244	1.19141	1.38464
		0.997799	0.958875	1.4332
		1.59253	1.07973	1.36917
		1.42299	1.40573	1.75083
		1.07044	4.07353	1.49225
		1.12255	2.8246	1.3917
		1.15908	1.99357	1.339
		0.965604	1.0164	2.01629
		1.0651	1.32139	1.35654
		1.00587	1.95575	1.56875
		1.11965	2.41526	1.41377
		1.52301	2.39103	1.73332
		1.12826	2.23978	2.05918
		1.95017	1.56148	1.64381
		1.07541	1.10696	2.109
		1.32631	1.90998	1.42669
		1.09453	2.47413	2.14851
		1.26816	1.58457	2.03655
		1.1839	1.46093	1.51236
		1.40108	1.54463	1.34229
		1.07876	1.49663	1.36136
		1.04171	1.67485	1.54195
		1.04253	1.85479	1.47561
		1.06225	1.97832	2.13799
		1.34214	1.61464	1.64856
		1.5176	1.58655	1.31285
		1.1173	2.05553	1.36183
		1.04508	2.00892	1.5764
		1.20633	2.23568	1.55038
		2.44839	1.45535	1.24187
		1.04048	1.31281	1.40248
		1.29496	1.49527	1.44316
		1.14315	1.77714	1.34738
		1.12055	1.32273	1.13425
		1.84682	1.41735	1.27561
		1.1399	1.52639	1.34306
		1.34845	1.3476	1.19771
		1.19672	1.97433	1.31397
		1.36068	2.31279	1.21351
		1.5901	2.766	1.63774
		1.46261	3.31479	1.30312
		1.32806	1.51016	1.12074
		1.79033	4.21375	1.17706
		1.69043	0.969224
		3.24936	1.10464
		1.28963	1.19853
		1.38326	1.37098
		1.23519	1.23244
		1.29607	1.2375
		1.17128	6.80692
		1.18669	1.48438
		1.1164	1.08095
		1.12287	1.20108
		1.39792	1.19125
		1.64958	1.19437
		1.14848	1.05788
		1.1608	0.989643
		1.35973	1.29543
		1.11012	1.26471
		1.34565	0.988186
		1.34085	1.0265
		1.21264	0.957834
		1.10775	1.05023
		1.32596	1.05532
		1.2821	1.04612
		1.19016	1.09451
		1.28869	1.0877
		0.948364	1.36684
		1.26243	1.09319
		1.3647	1.12423
		1.0572	1.24209
		1.15713	1.05746
		1.32154	1.06993
		1.17419	1.07466
		1.42021	1.10918
		1.19337	1.07023
		1.11512	1.16585
		1.07404	1.10298
		1.16108	1.02381
		1.34082	1.15591
		1.29692	0.998063
		1.2195	1.01515
		1.05566	1.12496
		1.04315	1.08185
		0.978772	0.95867
		1.07415	1.14757
		1.03891	1.12373
		0.980129	1.13794
		0.977313	0.9794
		1.04461	1.00151
		1.09699	1.11898
		1.09256	1.18378
		0.988178	1.10076
		1.09498	1.41127
		1.1245	1.08875
		1.05143	0.984686
		0.994283	0.992092
		1.14736	1.0033
		1.00629	1.2796
		1.00533	1.29093
		0.993756	1.05611
		1.11565	1.23422
		1.07686	1.13283
		1.00664	1.4902
		1.09931	1.3732
		1.10411	1.17656
		1.27894	1.29635
		1.15021	1.26478
		1.05408	1.10417
		1.07197	1.0835
		0.999844	1.11272
		1.14859
		1.17146
		1.12265
		1.40055
		1.16426
		1.21883
		1.17516
		1.24845
		1.02236
		1.00267
		1.23724
		1.0169
		1.29653
		1.29723
		1.09985
		1.1438
		1.14706
		0.938499
		1.00501
		1.08201
		1.44689
		1.36412
		1.37845
		1.05241
		1.13836
		1.00985
		1.16537
		0.961455

## Sheet: Fig 5
	Summary										Day 0
		Response to Glutamate (Fmax / F0)
		hDPSC					DRG Neurons	Hippocampal Neurons			Ca Max (Glutamate)	1.01883	1.2179	0.922504	1.0385	1.59555	1.09834	1.14647	0.636623	1.26738	1.53522	3.93359	1.24944	1.09595	1.13356	1.16636	1.09786	2.91797	0.911036	0.966604	0.930623	1.07681	1.48966	1.42712	1.03294	1.28833	0.932685	1.37362	1.2671	0.966456	0.966552	1.02345	1.02934	1.10946	1.78495	0.861659	1.16322	1.50206	1.83845
		Day 0	Day 7	Day 14	Day 21	Day 28					Ca Max (ATP)	1.30222	1.47747	0.725894	1.01548	2.23374	1.07988	1.02415	0.297869	1.03409	1.7558	1.70613	0.889939	1.82192	0.925816	1.08575	1.12933	2.05078	0.778836	0.703867	0.779473	2.1304	0.990893	1.32216	1.08084	1.50624	1.06361	0.896313	1.2019	1.02172	1.06943	1.26579	0.71914	1.0772	1.27355	0.622811	1.07139	1.37584	1.69364
	Average	1.20987	1.28801	1.07459	1.23645	0.983411	1.31617	3.35111
	n	210	84	35	78	94	43	33			Time	Cell 1	Cell 2	Cell 3	Cell 4	Cell 5	Cell 6	Cell 7	Cell 8	Cell 9	Cell 10	Cell 11	Cell 12	Cell 13	Cell 14	Cell 15	Cell 16	Cell 17	Cell 18	Cell 19	Cell 20	Cell 21	Cell 22	Cell 23	Cell 24	Cell 25	Cell 26	Cell 27	Cell 28	Cell 29	Cell 30	Cell 31	Cell 32	Cell 33	Cell 34	Cell 35	Cell 36	Cell 37	Cell 38
	SEM	0.0210175	0.0836681	0.0297828	0.0388165	0.018855	0.087038	0.32608			0	1	1	1	1	1	1	1	1	1	1	1	1	1	1	1	1	1	1	1	1	1	1	1	1	1	1	1	1	1	1	1	1	1	1	1	1	1	1
											0.0847667	1.00691	1.02034	1.00673	1.00352	0.754858	0.936625	0.892648	0.964813	1.00347	1.06158	1.0034	0.9624	0.979874	0.95535	0.995888	1.04491	0.974448	0.98544	1.0032	1.00151	0.982329	1.06085	1.17411	1.04638	1.02065	1.00754	1.02596	1.0589	1.01475	1.07662	1.02247	1.01293	1.0029	1.04698	0.968495	0.949488	1.25487	1.00839
		Response to ATP (Fmax / F0)									0.167967	1.01039	1.01055	1.01034	1.00142	0.623148	0.892557	0.871433	0.980911	1.03967	1.03992	0.9812	0.907906	0.986857	0.919736	0.966297	1.05945	1.05602	0.940067	0.988802	0.968232	0.970796	1.02789	1.1003	0.992064	1.00442	1.01393	0.969587	0.961576	0.997543	1.04311	1.01238	1.0209	0.973519	0.993623	0.866594	0.935603	1.18952	1.01249
		hDPSC					DRG Neurons	Hippocampal Neurons			0.25195	1.01753	0.988814	0.990984	0.982372	0.393692	0.873102	0.84687	0.947981	1.00196	1.01297	1.0184	0.856409	1.01393	0.856319	1.04631	1.03497	1.13325	0.892252	0.970983	0.924605	0.999238	1.03893	1.11413	0.927325	1.01484	0.989937	0.97485	1.03275	0.968699	0.993709	0.991182	1.00265	0.989686	1.02734	0.809341	0.822447	1.2273	1.03177
		Day 0	Day 7	Day 14	Day 21	Day 28					0.3354	1.02749	0.992816	1.00256	0.960978	0.402647	0.80759	0.816079	0.893046	1.0538	1.02392	0.997979	0.843847	1.02751	0.814914	1.06664	1.02303	1.23752	0.841863	0.97239	0.890765	1.01718	0.992886	1.05983	0.966468	1.00225	0.915125	0.952222	0.933323	0.871637	0.886306	0.988735	1.05086	1.01513	1.12661	0.771	0.838868	1.1727	1.03952
	Average	1.37596	2.1871	2.3618	1.90601	1.95187	2.84102	3.64517			0.418867	1.02385	1.01443	1.00928	0.898093	0.246353	0.726161	0.72944	0.908991	1.04093	0.97114	0.951181	0.839115	0.907444	0.91085	1.03521	0.984007	1.25341	0.846082	0.976652	0.847455	1.0003	1.03399	1.0825	0.915392	1.02635	0.779814	0.96382	0.969725	0.872781	0.826774	0.981147	1.06202	0.97258	0.931992	0.70543	0.761385	1.21923	1.05478
	n	210	84	35	78	94	43	33			0.502067	1.03704	0.988669	0.960523	0.854466	0.206646	0.727192	0.752026	0.921501	1.04424	0.805305	1.00591	0.835018	0.920349	0.967096	1.04832	0.914426	1.24261	0.876608	0.971058	0.827751	1.03958	1.03939	0.933895	0.949462	1.00549	0.742107	1.0116	0.921733	0.897138	0.795934	0.968717	1.03911	1.02012	1.02342	0.695801	0.8615	1.11191	1.07131
	SEM	0.0398441	0.119134	0.193969	0.102612	0.0918132	0.18131	0.318071			0.585267	1.04727	1.00725	0.943485	0.8507	0.311743	0.767944	0.778517	0.912203	1.02804	0.819328	1.01899	0.876358	0.873913	0.972615	1.12225	0.875829	1.24509	0.953237	0.980269	0.837736	1.0568	1.14125	1.0773	1.11238	1.04754	0.728576	1.11894	1.00903	0.846501	0.789797	0.972899	1.04324	1.10576	1.23544	0.795675	0.97983	1.14196	1.09587
											0.671067	1.04009	1.04025	0.957635	0.873297	0.365643	0.702506	0.812619	0.906687	1.05189	0.767805	0.943607	0.843136	0.899631	0.981438	1.08264	0.913424	1.2689	0.997763	1.0011	0.880362	1.08172	1.23592	1.15642	1.22917	1.10258	0.761471	1.11592	1.07712	0.95533	0.931185	0.99565	1.05192	1.12954	1.39258	0.839365	1.14563	1.39765	1.11565
											0.754533	1.04134	1.04179	0.95309	0.908648	0.245846	0.748968	0.882751	0.91933	1.02362	0.763787	0.971121	0.847349	0.907513	1.01533	1.0975	0.889796	1.31389	1.03156	0.986383	0.909852	1.09022	1.31224	1.04438	1.22658	1.11045	0.769831	1.16029	1.2019	0.953636	1.07158	0.977564	1.07057	1.11482	1.42284	0.832808	1.21235	1.44917	1.13824
											0.837733	1.04437	1.03213	0.934517	0.975504	0.635483	0.830877	0.925255	0.96333	1.07763	0.821691	1.02899	0.859872	0.932286	1.00239	1.09674	0.943875	1.38453	1.03012	0.992266	0.919904	1.10475	1.28985	1.04796	1.29875	1.12665	0.84795	1.16218	1.12022	0.912797	1.13494	0.984234	1.08308	1.187	1.6035	0.952111	1.28977	1.33652	1.15514
											0.920417	1.0265	1.02286	0.978325	1.01272	0.771163	0.76448	0.919226	0.932276	1.10131	0.964443	0.93653	0.842982	0.915164	0.929245	1.12127	0.945325	1.46545	1.01824	1.02213	0.926689	1.12979	1.28296	1.14037	1.30797	1.19763	0.936775	1.16606	1.23196	0.912293	1.14338	0.984527	1.12725	1.19182	1.64271	0.954527	1.2672	1.35541	1.17549
											1.00438	1.01718	1.02435	0.980791	1.01353	0.640214	0.703758	0.910329	0.902264	1.08116	0.979254	0.922812	0.797621	0.954962	0.932862	1.03456	0.941764	1.41997	0.983115	1.00182	0.982052	1.13502	1.23467	1.02051	1.22243	1.20717	0.89564	1.08657	1.19402	0.956841	1.13218	0.967586	1.1182	1.17236	1.5483	0.883884	1.15708	1.20189	1.19224
											1.08812	1.0223	0.990701	0.991379	0.957892	0.45942	0.688062	0.926936	0.923165	1.08755	1.11113	0.970385	0.810914	0.936365	0.915184	1.03039	0.89131	1.28658	0.96086	0.984311	0.988603	1.11706	1.22246	1.0029	1.23517	1.19574	0.93479	1.12811	1.0946	0.907486	1.01834	0.965492	1.08154	1.20536	1.60711	0.852203	1.16688	1.03703	1.20341
											1.17132	1.02106	1.00625	1.00354	0.977973	0.418699	0.667465	0.893575	0.921297	1.17657	1.01699	0.995394	0.810144	0.920072	0.905799	1.03344	0.904553	1.28412	0.949716	0.994776	0.9732	1.10425	1.24891	1.12	1.30359	1.22591	0.982059	1.14428	1.03393	0.943014	0.955735	0.984441	1.0296	1.20981	1.73821	0.861003	1.07601	0.972639	1.22074
											1.25477	1.02192	1.00932	0.988064	0.907936	0.178936	0.665696	0.898863	0.878045	1.146	0.959322	0.965535	0.773017	0.935535	0.903118	1.06247	0.879198	1.20173	0.914839	0.966541	0.966015	1.09233	1.36783	1.02165	1.20138	1.24956	0.969009	1.17327	0.966647	0.887158	0.827618	0.972858	1.0461	1.14568	1.58515	0.765996	1.12859	0.937264	1.23357
											1.33823	1.02339	1.05635	0.966568	0.901242	0.394706	0.753427	1.00008	0.891454	1.1492	0.829806	0.990166	0.793389	0.966784	1.02839	1.09551	0.95057	1.20318	0.881274	0.935413	0.941309	1.06226	1.3675	0.997234	1.17273	1.20923	0.919876	1.1601	0.964745	0.858588	0.741926	0.97886	1.03265	1.11495	1.35714	0.753365	1.14253	0.724671	1.23127
											1.42143	1.02515	1.04809	0.961762	0.916259	0.416164	0.766249	1.0198	0.865695	1.2317	0.821297	1.02438	0.872145	0.984276	1.10328	1.15093	0.951466	1.29532	0.88913	0.956079	0.920321	1.06965	1.3854	1.01815	1.18634	1.18572	0.976285	1.25269	1.06616	0.896314	0.762179	1.00501	1.04455	1.12329	1.28955	0.855447	1.21159	0.955982	1.22986
											1.5049	1.02663	1.09606	0.938377	0.928823	0.777415	0.844952	0.948287	0.864636	1.20157	0.867463	1.04251	0.839019	0.965494	1.15021	1.13537	0.984049	1.29111	0.913793	0.957709	0.907468	1.05847	1.39922	0.98253	1.1461	1.16122	0.894738	1.23873	1.12113	0.944433	0.88247	1.00528	1.05961	1.06953	1.19012	0.88164	1.25651	1.03618	1.24422
											1.5881	1.03474	1.07238	0.936689	0.871319	0.971557	0.907738	0.913591	0.826856	1.15713	1.02802	1.10744	0.805681	0.958396	1.18142	1.12002	1.04293	1.29776	0.947873	0.96084	0.960463	1.0637	1.37111	1.07696	1.10465	1.1275	0.915546	1.26962	1.09668	1.00464	0.854776	1.0265	1.05171	1.0598	1.14794	0.89296	1.28211	1.29239	1.2424
											1.6713	1.04041	1.07142	0.949527	0.924836	1.04759	0.886256	0.998699	0.806676	1.18724	1.0281	1.15171	0.856082	0.950584	1.17668	1.14529	1.06996	1.30865	0.957555	0.983535	0.971566	1.0823	1.34848	1.23164	1.13532	1.09967	0.890829	1.28292	1.2153	1.08206	0.933717	1.01931	1.01924	1.09559	1.07893	0.874911	1.1871	1.33343	1.24678
											1.75475	1.04676	1.04027	0.950224	0.882601	0.987947	0.87745	1.0289	0.811241	1.17575	1.07592	1.13887	0.842058	0.923229	1.09209	1.04819	1.04774	1.35029	0.986869	0.991108	0.986703	1.08602	1.36833	1.20533	1.0779	1.08531	0.880545	1.27034	1.15011	1.05967	0.936862	1.01609	0.99215	1.14016	1.20188	0.897136	1.22098	1.50103	1.26038
											1.83795	1.05092	1.03542	0.942355	0.887823	1.1875	0.945873	1.06853	0.827897	1.09567	1.13067	1.13068	0.80522	0.907444	1.02945	1.07657	1.07626	1.33353	1.0148	0.978496	0.983535	1.08181	1.31419	1.12708	0.995119	1.05906	0.81746	1.1976	0.9853	1.01416	0.947066	1.00084	0.968928	1.12415	1.25755	0.820005	1.14239	1.47716	1.2676
											1.92193	1.062	1.00013	0.94732	0.895989	1.14373	0.952027	1.17193	0.807735	1.0967	1.10129	1.17539	0.8637	0.929705	0.967221	1.07539	1.11319	1.40025	1.00718	1.00203	0.978301	1.1162	1.34637	1.0796	1.00088	1.05387	0.83893	1.20548	0.97869	0.954735	0.862064	0.989033	1.00005	1.12216	1.338	0.832014	1.01529	1.47596	1.27007
											2.00513	1.05436	1.00859	0.930057	0.891368	1.02749	0.833125	1.226	0.846663	1.05804	1.08868	1.0501	0.880321	0.913366	0.902681	1.08409	1.03092	1.34091	0.971357	1.01969	0.95818	1.11293	1.37352	1.05477	1.02077	1.10286	0.858715	1.18081	1.1185	0.961602	0.958803	1.00734	0.997557	1.20265	1.36278	0.824836	1.11106	1.46445	1.2848
											2.0886	1.05018	1.03494	0.923377	0.86597	0.721656	0.743331	1.09671	0.804986	1.06018	1.11169	1.01015	0.862411	0.923944	0.811952	1.02671	0.999531	1.41251	0.990605	1.00843	0.977067	1.08606	1.35268	0.95312	1.02775	1.15332	0.924747	1.20548	0.96719	0.978451	0.919064	1.01671	0.992548	1.20357	1.45844	0.8101	1.07491	1.68958	1.30342
											2.1718	1.04444	1.04666	0.904607	0.897587	0.642073	0.773803	1.06053	0.812131	1.07992	1.18093	1.03036	0.865989	0.907812	0.809707	1.0571	0.99211	1.45665	0.996252	1.02255	0.978517	1.07122	1.3746	1.07966	1.06447	1.20014	0.925469	1.21582	0.95089	0.998138	0.966168	1.02778	1.05828	1.22754	1.58955	0.81683	1.06615	1.89256	1.31048
											2.25525	1.04395	1.06673	0.915668	0.864673	0.514503	0.771887	0.982932	0.826643	1.11355	1.15226	1.02929	0.844867	0.869834	0.833995	1.07098	0.967075	1.45312	0.971058	1.04433	0.969499	1.05887	1.39395	1.23636	1.14881	1.2309	0.953433	1.25329	1.04461	1.0056	0.930495	1.02191	1.04379	1.22099	1.67407	0.832497	1.14729	1.82542	1.3271
											2.33845	1.03438	1.09281	0.88349	0.867679	0.403492	0.8007	0.970626	0.802352	1.15653	1.15312	1.00877	0.835518	0.892003	0.869133	1.11846	0.911974	1.46921	1.00466	1.02132	0.938909	1.00466	1.35446	1.28331	1.21228	1.26243	0.972196	1.20574	1.05575	1.04539	0.967472	1.04258	1.03041	1.24657	1.66545	0.83229	1.13376	1.71156	1.33673
											2.42243	1.02702	1.07133	0.886834	0.890909	0.631597	0.841415	0.889473	0.766725	1.23429	1.14068	1.05993	0.816896	0.884975	0.937321	1.12154	0.968525	1.41578	1.01025	0.992179	0.914903	0.964092	1.36896	1.23413	1.18743	1.18623	0.90875	1.14053	0.903984	1.01911	0.803606	1.02335	1.01438	1.20349	1.44527	0.816346	1.04	1.36657	1.34166
											2.50563	1.00898	1.06231	0.863386	0.885133	0.825908	0.846573	0.901334	0.824454	1.22422	1.14919	1.10935	0.780923	0.841811	1.02075	1.09101	0.958396	1.32926	1.01268	1.00315	0.906118	0.967909	1.3494	1.15669	1.17873	1.15366	0.872126	1.10441	1.02469	0.991866	0.849405	1.02279	1.02592	1.19847	1.45593	0.844507	1.07208	1.08666	1.34532
											2.5891	1.01123	1.09623	0.893688	0.877205	0.633793	0.872144	0.865601	0.818199	1.19226	1.05914	1.17535	0.787849	0.794984	1.00155	1.07253	0.892249	1.29812	1.01842	0.980482	0.946877	0.956032	1.30833	1.0999	1.1352	1.12041	0.841095	1.04853	0.986025	1.01604	0.840046	0.999148	0.951928	1.15718	1.33408	0.813068	1.0373	0.808643	1.35989
											2.67257	1.00611	1.08106	0.874924	0.846507	0.745311	0.852211	0.935387	0.792449	1.21866	1.00699	1.17388	0.825726	0.803695	0.986396	1.00446	0.945772	1.39529	0.978681	0.953378	0.903134	0.941075	1.38191	1.07298	1.06718	1.15022	0.822091	1.01771	0.910595	0.990401	0.777982	1.00925	0.973988	1.13375	1.1288	0.800989	1.03613	0.852604	1.37369
											2.75577	0.992051	1.09872	0.901078	0.821568	0.666573	0.789241	0.75771	0.782991	1.15081	0.917647	1.08545	0.840577	0.735205	0.972334	0.979736	0.927391	1.3037	0.963219	0.948112	0.934724	0.996525	1.37236	1.13255	1.08326	1.16278	0.770252	1.08327	0.981225	0.93166	0.847334	0.991334	0.976726	1.12581	0.93999	0.784873	1.01136	0.842816	1.3865
											2.83922	0.993892	1.11138	0.885856	0.807342	0.589862	0.777524	0.805601	0.769172	1.09318	0.831145	1.12406	0.817781	0.76809	0.941842	0.942608	0.876149	1.39398	0.962239	0.958777	0.933041	1.02315	1.37958	1.12027	1.08176	1.20291	0.732906	1.1144	0.975158	0.920443	0.947986	0.986338	0.967819	1.12372	0.984056	0.814069	0.973689	0.996508	1.40066
											2.92242	0.996619	1.12826	0.880581	0.787546	0.703576	0.885372	0.758105	0.713001	1.06245	0.772925	1.06825	0.776287	0.735205	0.896165	0.961799	0.875936	1.48799	0.947972	0.955161	0.927039	1.05207	1.32349	1.25713	1.11722	1.16667	0.755157	1.14261	0.831724	0.93079	0.94369	1.00272	0.966901	1.14412	1.16581	0.816657	1.10982	1.07121	1.41075
											3.00588	0.980343	1.07477	0.889146	0.78234	0.779273	0.733088	0.698204	0.680302	1.05913	0.824449	1.05511	0.780096	0.744239	0.980908	1.01237	0.889434	1.48131	0.894827	0.942201	0.910352	1.05448	1.37622	1.13228	1.13935	1.1851	0.681848	1.2174	0.807455	0.91504	0.880783	1.01713	0.990919	1.07801	1.11422	0.819901	1.03365	0.978993	1.42159
											3.08908	0.971945	1.09925	0.915828	0.829733	0.753591	0.763854	0.65911	0.665461	1.07293	0.804359	1.10672	0.76411	0.788093	1.03871	1.02706	0.849003	1.42199	0.903048	0.971994	0.943026	1.09125	1.40255	1.13012	1.18501	1.14536	0.668137	1.25771	0.924359	0.892377	1.02094	1.01952	0.967074	1.12074	1.13947	0.874531	0.991628	0.818088	1.43191
											3.17255	0.973651	1.11339	0.909275	0.861461	0.872036	0.719418	0.731269	0.666644	1.08012	0.779622	1.22338	0.75353	0.842295	1.00008	1.03418	0.873206	1.55319	0.875594	0.954636	0.930607	1.05324	1.39246	1.1204	1.0647	1.13416	0.661582	1.25493	0.805644	0.963754	0.981665	1.02386	0.93978	1.11047	1.2541	0.882227	1.15557	1.06829	1.45047
											3.25575	0.970113	1.14887	0.907105	0.898932	0.854633	0.749153	0.674975	0.679848	1.06547	0.859664	1.17807	0.752837	0.827339	0.945645	1.07351	0.864634	1.5099	0.848241	0.934175	0.94451	1.03084	1.3359	1.20162	0.954939	1.10309	0.644202	1.23933	0.800574	0.88583	0.896433	1.02202	0.963539	1.11675	1.11218	0.799988	1.09209	1.01815	1.46476
											3.3392	0.976335	1.1161	0.916283	0.998924	0.794818	0.742557	0.74402	0.690356	1.0999	0.967437	1.26302	0.773633	0.90878	0.917585	1.08643	0.857767	1.43155	0.857757	0.918243	0.927406	1.01731	1.43776	1.11764	0.983013	1.16484	0.625739	1.26108	0.86885	0.851629	0.945071	1.0018	0.921671	1.09565	0.855149	0.833153	0.949402	0.961477	1.47826
											3.42267	1.00097	1.13938	0.90803	0.993022	1.00113	0.818312	0.940972	0.670532	1.12267	1.00683	1.29397	0.796255	0.929382	0.840823	1.05383	0.919885	1.44471	0.85309	0.926837	0.891615	1.05856	1.42194	1.15231	0.971311	1.1415	0.682991	1.21667	0.853094	0.803052	1.00215	0.995761	0.916402	1.11155	0.873968	0.829599	0.874264	1.11551	1.48609
											3.50587	1.00814	1.13619	0.899407	0.990411	0.958885	0.727819	0.919819	0.675524	1.06557	1.03338	1.32017	0.724655	0.894607	0.741395	1.10434	0.922017	1.27895	0.8503	0.905314	0.888597	1.05225	1.38664	1.10874	0.990565	1.12676	0.728876	1.16924	0.84585	0.829882	0.899194	0.989143	0.927043	1.13139	1.01166	0.76886	0.864397	1.24877	1.48815
											3.58958	1.02541	1.13145	0.88824	0.992104	1.09896	0.85678	0.981351	0.694574	1.11355	1.13114	1.29238	0.747951	0.849163	0.767554	1.04895	0.948075	1.32697	0.836947	0.926738	0.888097	1.0579	1.33723	1.08054	1.01287	1.09276	0.75654	1.15181	0.87057	0.85987	0.879095	1.0019	0.940924	1.16327	1.02828	0.743874	0.773114	1.03343	1.48783
											3.67305	1.03271	1.13308	0.887323	1.0066	1.0775	0.850037	1.01353	0.686975	1.14234	1.0667	1.26757	0.785983	0.849508	0.77142	1.0505	0.983943	1.3081	0.843325	0.9467	0.86931	1.08803	1.40275	1.08877	1.07052	1.14652	0.892272	1.25383	0.936945	0.913758	0.939701	1.01708	0.924305	1.19188	1.18244	0.861866	0.856325	1.05592	1.48824
											3.75625	1.03268	1.12975	0.888545	0.974033	1.0579	0.8014	0.995437	0.671395	1.12389	1.04913	1.22042	0.789368	0.816623	0.810268	1.09101	0.953364	1.3154	0.832995	0.966956	0.886314	1.0765	1.3163	1.08115	1.10246	1.1196	0.867435	1.26413	1.03347	0.964533	0.971615	1.03257	0.967646	1.19753	1.21992	0.852686	0.861017	1.13526	1.49545
											3.8397	1.01356	1.1229	0.866478	0.970488	0.731625	0.805416	0.805404	0.649151	1.10359	0.913235	1.19254	0.731446	0.847204	0.735689	1.10339	0.877492	1.2988	0.854868	0.972345	0.890965	1.03872	1.29355	1.10159	1.15809	1.13698	0.843199	1.28115	1.12538	0.991271	0.901496	1.02407	0.942882	1.23539	1.15123	0.833188	1.03303	1.15432	1.51717
											3.92343	1.00515	1.11946	0.876133	0.985268	1.02613	0.812564	0.841038	0.615082	1.15734	0.838235	1.19048	0.737063	0.836511	0.76297	1.05508	0.868344	1.3703	0.865746	0.987796	0.888531	1.05037	1.26988	1.15103	1.08609	1.21422	0.829909	1.35355	1.18832	1.01297	0.926352	1.04151	0.95477	1.20812	1.11704	0.819521	1.0638	1.12427	1.52955
											4.00663	1.00012	1.11268	0.904562	1.02133	0.965137	0.73762	0.853641	0.590043	1.12349	0.909217	1.12841	0.675005	0.898848	0.759478	1.13648	0.900224	1.28847	0.88918	1.01196	0.929257	1.03369	1.40172	1.20776	1.11514	1.21781	0.924146	1.36174	1.20417	0.981839	0.884388	1.04594	0.948549	1.21461	1.05964	0.816623	1.09029	1.13595	1.547
											4.09008	0.99866	1.08584	0.912621	0.968795	1.15827	0.757922	0.881812	0.565824	1.10859	0.889916	1.18594	0.652786	0.885343	0.822459	1.0691	0.890884	1.34469	0.896122	0.997919	0.953662	1.00253	1.35226	1.08702	1.1156	1.15682	0.860639	1.28267	1.21766	1.02616	0.86728	1.0219	0.970367	1.1834	1.18636	0.782837	1.09361	1.30114	1.59082
											4.17328	1.00474	1.07907	0.924073	0.979809	1.32149	0.777082	0.931137	0.557602	1.18466	0.941597	1.26053	0.69253	0.903111	0.816597	1.05252	0.917454	1.37061	0.890442	0.972929	0.953512	1.00104	1.41521	1.11258	1.04354	1.1678	0.971294	1.252	1.08645	1.0235	0.756655	0.986984	0.918343	1.14557	1.15374	0.73604	1.15777	1.37293	1.61528
											4.25675	1.02392	1.09541	0.925249	1.03158	1.58017	0.769528	0.993114	0.557851	1.22202	1.1625	1.28715	0.753972	0.916178	0.904708	1.14248	0.983431	1.37427	0.897268	0.974573	0.951045	1.01402	1.40844	1.15319	1.00803	1.1424	1.01544	1.23256	0.977422	1.04063	0.862677	0.982943	0.954545	1.13686	1.30946	0.769964	1.20179	1.34734	1.62207
											4.33995	1.04106	1.07294	0.883826	1.00756	1.27384	0.821297	0.948731	0.574624	1.17796	1.21977	1.26362	0.833652	0.899793	0.930991	1.19989	1.017	1.31007	0.906452	0.959733	0.921121	1.01185	1.44428	1.12641	1.07709	1.06326	0.937075	1.20384	0.916843	1.03618	0.853395	0.978696	0.9207	1.09029	1.23246	0.731244	1.14018	1.39937	1.63321
											4.42315	1.0472	1.0589	0.861818	0.951832	1.04202	0.872845	0.931236	0.564391	1.15249	0.994538	1.31767	0.864065	0.909633	0.963292	1.14289	0.986971	1.23969	0.915786	0.938089	0.843788	1.05876	1.46155	1.13126	1.1148	1.10989	0.83899	1.17926	0.941292	1.02149	0.869659	0.972422	1.00132	1.10983	1.14543	0.711227	1.11237	1.52645	1.63484
											4.50662	1.06403	1.09767	0.899356	0.972909	0.694621	0.827487	0.947002	0.555778	1.12001	1.05016	1.2821	0.920487	0.879283	0.992008	1.18242	1.01337	1.16547	0.939652	0.934861	0.818749	1.08708	1.44511	1.28331	1.14783	1.14858	0.801584	1.163	0.85246	0.967371	0.827695	1.00122	1.00752	1.12061	1.02781	0.608628	1.14825	1.49966	1.61268
											4.59033	1.06367	1.11529	0.886187	0.866445	0.575669	0.817097	0.88112	0.554684	1.04133	0.955383	1.19006	0.862219	0.828353	1.01801	1.1258	1.06785	1.20718	0.939751	0.944693	0.814664	1.06744	1.4006	1.31987	1.14235	1.14401	0.651539	1.1179	0.898551	0.975246	0.838665	1.03834	1.05062	1.13141	1.00993	0.601277	1.17495	1.4557	1.60673
											4.6738	1.05145	1.15085	0.900236	0.826933	0.721994	0.882424	0.933954	0.592375	1.01548	0.888734	1.20366	0.834017	0.806483	0.988422	1.05634	1.08713	1.13859	0.923891	0.939733	0.826784	1.06792	1.40475	1.31096	1.13601	1.19049	0.638188	1.06187	0.981225	0.983396	0.786421	1.04591	1.03622	1.10865	0.817669	0.587542	1.06891	1.37481	1.6048
											4.757	1.03914	1.18943	0.929776	0.773226	0.684483	0.801953	1.00438	0.589323	0.973182	0.957117	1.22113	0.798006	0.83234	0.938661	1.03199	1.0847	1.26786	0.867606	0.942839	0.838853	1.02094	1.40363	1.32843	1.04729	1.27685	0.662003	1.08093	0.958044	1.01096	0.842424	1.05743	1.04422	1.11436	0.887141	0.618601	1.13783	1.36674	1.60161
											4.84072	1.01967	1.21288	0.936694	0.765045	0.928978	0.759359	0.963954	0.596049	0.988998	0.957511	1.19918	0.756012	0.757351	0.914186	1.04154	1.12229	1.355	0.836848	0.934061	0.893499	0.989357	1.32648	1.25261	1.02031	1.27817	0.653403	1.09767	0.932508	0.976757	0.769083	1.06408	0.954839	1.02679	1.11516	0.671057	1.13983	1.3245	1.60185
											4.92392	1.01218	1.18635	0.901689	0.749031	1.02174	0.827634	0.952636	0.604004	0.9841	0.948529	1.26642	0.715979	0.800906	0.797173	1.04257	1.12852	1.37166	0.828394	0.965896	0.937808	1.01328	1.45956	1.18293	1.05755	1.30854	0.707768	1.18027	1.06209	0.948783	0.784196	1.05213	0.983988	0.988185	1.15123	0.788186	1.16633	1.22009	1.60273
										Glutamate	5.00738	1.00966	1.21556	0.918904	0.793101	1.17094	0.851069	0.949621	0.63568	0.988986	0.889443	1.4182	0.763899	0.834852	0.835835	1.08095	1.09082	1.41438	0.821153	0.966604	0.930623	1.05147	1.4557	1.21099	1.02648	1.28325	0.772898	1.19319	1.10275	0.912568	0.828692	1.02345	0.976293	1.01044	1.41155	0.831497	1.11569	1.2905	1.60576
											5.09083	1.00607	1.21135	0.922504	0.789445	0.970712	0.785888	0.945371	0.625519	1.02294	0.8651	1.88222	0.893979	0.770971	0.918458	1.1309	1.06621	1.49619	0.829922	0.965879	0.929973	1.05141	1.47255	1.20142	0.977767	1.26429	0.771695	1.27381	1.05829	0.873377	0.829613	1.00787	0.948826	0.999607	1.65321	0.832118	1.15598	1.36468	1.61276
											5.17403	0.999142	1.19619	0.916813	0.84456	0.913095	0.793736	0.880329	0.636623	1.12264	0.737316	2.39837	1.03337	0.80033	1.04514	1.12632	1.03058	1.36778	0.885725	0.949864	0.91312	1.05852	1.45823	1.11541	0.999154	1.19822	0.787391	1.30091	1.06055	0.819626	0.779056	0.999685	0.992722	1.06581	1.78495	0.861659	1.10009	1.35781	1.64932
											5.2575	0.993793	1.19216	0.88442	0.849039	0.789242	0.767686	0.846326	0.609476	1.17016	0.76615	2.99435	1.18371	0.790029	1.04311	1.12146	1.0061	1.77055	0.906585	0.96031	0.905201	1.07681	1.48966	1.13288	0.974539	1.17045	0.816257	1.36045	1.05783	0.91124	0.862831	0.992857	1.02934	1.09718	1.70042	0.817968	1.15819	1.50206	1.67613
											5.3407	0.964555	1.2179	0.876137	0.830303	0.701887	0.671444	0.935189	0.597019	1.2478	0.788524	3.5297	1.21831	0.810263	1.13356	1.10841	0.980211	2.19314	0.893066	0.923849	0.89795	1.05271	1.40275	1.15825	0.947675	1.14392	0.818964	1.32124	0.970359	0.858863	0.87641	0.966438	0.949398	1.09138	1.76738	0.765858	1.10251	1.49966	1.71164
											5.42442	0.945019	1.20039	0.869842	0.819258	0.308702	0.607775	0.994794	0.56674	1.23894	0.655699	3.93359	1.24944	0.784452	1.02353	1.08679	0.956712	2.42118	0.87121	0.91192	0.897583	0.975504	1.38249	1.22192	0.909051	1.20164	0.801944	1.35966	1.00287	0.892789	0.860376	0.98208	0.918915	1.0801	1.6104	0.703014	1.09257	1.19708	1.74146
											5.50788	0.927663	1.15968	0.84406	0.808624	0.232667	0.702874	0.934942	0.571251	1.26738	0.806801	3.92047	1.11457	0.844024	0.982498	1.02649	0.966713	2.73435	0.863437	0.903606	0.898166	0.947468	1.32735	1.2968	0.980592	1.24902	0.771334	1.37362	1.09107	0.909638	0.893748	1.01177	0.928325	1.10946	1.58233	0.702945	1.12141	1.1988	1.76609
											5.59108	0.900589	1.17381	0.828253	0.813261	0.435765	0.717097	0.937512	0.52509	1.21763	0.68855	3.73435	0.970119	0.775073	0.931771	1.02284	0.962427	2.91797	0.846314	0.907901	0.905818	0.935243	1.25738	1.42712	1.03294	1.25074	0.788534	1.30851	1.10899	0.956246	0.922516	1.01533	0.891067	1.06023	1.58657	0.712642	1.15708	1.31986	1.77239
											5.67453	0.888882	1.15374	0.826858	0.8435	0.458068	0.792741	1.04407	0.525971	1.21315	0.937658	3.49378	0.848907	0.814572	0.936541	1.04841	0.893016	2.51296	0.82778	0.891317	0.869193	0.887949	1.15565	1.42381	1.02573	1.28833	0.784925	1.2677	1.2211	0.865364	0.772612	1.00413	0.856772	1.07398	1.49075	0.712159	1.15881	1.13183	1.77888
											5.758	0.885002	1.09478	0.828625	0.877411	0.593748	0.894326	1.02638	0.512793	1.16803	0.910872	3.23347	0.834517	0.786572	0.964477	1.05018	0.959036	2.31215	0.794381	0.870085	0.82625	0.86466	1.10234	1.31818	0.950442	1.23336	0.785106	1.20778	1.2671	0.966456	0.787265	1.0123	0.838939	1.04937	1.32075	0.671471	1.16322	0.926274	1.78179
											5.8412	0.872261	1.11628	0.847092	0.89583	0.830301	0.96227	0.963756	0.508469	1.20878	1.09695	3.01714	0.841231	0.786411	1.08776	1.12768	1.00915	2.06635	0.822681	0.850938	0.815631	0.891611	1.11073	1.16695	0.923232	1.20418	0.746377	1.20028	1.21757	0.903502	0.769927	0.992055	0.844693	1.00274	1.29833	0.731796	1.14052	1.07396	1.78363
											5.92492	0.870502	1.12636	0.845855	0.934963	0.842636	0.89731	0.91028	0.467584	1.14659	1.01691	2.71424	0.852927	0.769358	1.03825	1.10004	0.92641	1.72225	0.822332	0.821137	0.81203	0.887833	1.09806	1.11717	0.831514	1.14093	0.758705	1.14214	1.13861	0.810561	0.684465	0.950394	0.787332	0.953651	1.08975	0.711987	1.06339	0.94482	1.78854
											6.00838	0.889796	1.10209	0.858844	0.891162	0.676542	0.869823	0.899605	0.46899	1.09675	1.17384	2.5517	0.885919	0.779129	1.01181	1.12484	0.977737	1.64547	0.820489	0.825569	0.823583	0.92354	1.12713	1.05369	0.774385	1.1247	0.741265	1.14724	1.14005	0.794811	0.738857	0.917255	0.756156	0.935955	0.94046	0.730864	1.00363	0.857413	1.78852
											6.09158	0.903658	1.11929	0.890965	0.89515	0.722332	0.853869	0.83318	0.456809	1.0845	1.02495	2.32587	0.886476	0.758872	1.06303	1.13856	1.09786	1.56087	0.815606	0.797001	0.812414	0.898993	1.12962	1.06226	0.76862	1.05906	0.700792	1.08774	1.03719	0.747058	0.824012	0.890009	0.707287	0.905148	0.914741	0.69518	0.933119	0.750944	1.79695
											6.17505	0.910386	1.15806	0.870931	0.91887	0.580738	0.777598	0.748122	0.489713	1.15997	1.07954	2.15351	0.892228	0.753526	1.03641	1.14158	1.04591	1.35839	0.867158	0.818813	0.808163	0.909784	1.13481	1.2172	0.80661	1.08488	0.752631	1.10864	1.02714	0.721236	0.924511	0.889476	0.727476	0.965019	0.978254	0.714333	0.934844	0.898111	1.79397
											6.25825	0.923732	1.13355	0.827331	0.902793	0.668431	0.769528	0.70799	0.484783	1.08342	1.0125	1.95264	0.829785	0.772999	0.899189	1.06441	1.03435	1.20804	0.897833	0.800527	0.789842	0.915945	1.08731	1.26604	0.804939	1.10436	0.7999	1.06083	0.971355	0.74834	0.927273	0.900248	0.714098	0.99714	0.956769	0.661532	1.04634	1.02227	1.80743
											6.3417	0.936272	1.12547	0.835522	0.899517	0.650521	0.795578	0.749654	0.479712	1.11504	0.912369	1.8634	0.771517	0.759817	0.868416	1.12242	1.08611	1.14324	0.911036	0.789834	0.790576	0.903294	1.10973	1.18523	0.817333	1.0673	0.818663	1.05506	1.01545	0.784327	0.958957	0.911434	0.733316	1.01921	0.90988	0.645485	0.985902	1.05575	1.81445
											6.4249	0.938512	1.13558	0.807046	0.910626	0.726387	0.853758	0.657232	0.473563	1.15562	0.789076	1.76302	0.799564	0.728568	0.808054	1.02335	1.03282	0.967976	0.864982	0.76781	0.784291	0.86034	1.08058	1.17585	0.802633	1.02988	0.883312	1.044	0.968005	0.82187	0.872651	0.878467	0.725067	1.05701	0.845897	0.588301	0.95161	0.917516	1.8182
											6.50837	0.933321	1.15708	0.770196	0.917177	0.600169	0.881466	0.694992	0.490202	1.16492	0.677285	1.73863	0.829939	0.771801	0.755893	0.974966	0.973089	1.00672	0.858654	0.76046	0.794176	0.868245	1.04678	1.04992	0.821368	1.08906	0.859136	1.02298	0.830456	0.83968	0.861143	0.877473	0.757491	1.03328	0.830371	0.582848	0.902139	0.805724	1.82346
											6.59208	0.928805	1.14535	0.762534	0.87086	0.554717	0.90269	0.758649	0.442048	1.09463	0.534848	1.66527	0.799756	0.756706	0.669591	0.948932	0.945922	0.978297	0.82381	0.734463	0.786458	0.816398	1.09013	1.01943	0.879247	1.11014	0.792924	0.982414	0.814156	0.844899	0.818872	0.870967	0.770315	1.04216	0.77815	0.599137	0.863017	1.03377	1.83845
											6.67503	0.919202	1.1399	0.772147	0.893583	0.429006	0.821002	0.86318	0.449379	1.16315	0.581723	1.69068	0.795063	0.77876	0.724995	0.995711	0.981469	1.10079	0.789249	0.748175	0.815898	0.814421	1.12003	1.09801	1.03063	1.12637	0.855949	0.9815	0.828916	0.869531	0.891216	0.87737	0.757404	1.06087	0.672452	0.623157	0.755658	0.934516	1.83366
											6.75848	0.903838	1.15464	0.751772	0.881747	0.471417	0.783861	0.829522	0.451693	1.13356	0.517988	1.61281	0.839788	0.760693	0.743047	0.983471	0.994008	1.13624	0.760152	0.754901	0.796944	0.79712	1.11218	1.02327	0.95442	1.17485	0.836464	1.004	0.791518	0.895628	0.944457	0.889708	0.778095	1.05916	0.811396	0.633372	0.851495	1.00097	1.8369
											6.84168	0.889785	1.17055	0.752882	0.890498	0.405689	0.788578	0.958715	0.430401	1.09684	0.684375	1.56774	0.788772	0.806161	0.818375	1.05143	0.994008	1.26865	0.791541	0.738405	0.774155	0.803765	1.07531	1.01605	0.924097	1.19472	0.72623	0.983895	0.728675	0.859504	0.941542	0.907292	0.788528	0.999231	0.822687	0.591062	0.884614	0.974013	1.8337
											6.92567	0.894524	1.17532	0.755404	0.881383	0.434413	0.757259	0.964547	0.401874	1.05269	0.849028	1.55848	0.779346	0.775442	0.778591	1.08406	1.02286	1.19007	0.748443	0.713032	0.747866	0.794562	1.06929	1.06435	0.786837	1.10289	0.819024	0.951056	0.743797	0.865685	0.946835	0.874126	0.802374	1.01138	0.685154	0.598516	0.845906	0.96474	1.82654
											7.00887	0.89589	1.18163	0.757592	0.863834	0.542044	0.711385	0.884036	0.415239	1.04127	1.04031	1.55337	0.810375	0.771132	0.854168	1.13032	1.09108	1.26684	0.746151	0.692122	0.732863	0.801886	0.976692	0.958853	0.665603	1.10345	0.751909	0.956445	0.719439	0.892423	0.860683	0.85862	0.777038	0.966199	0.550444	0.528805	0.751863	0.71265	1.81748
											7.09182	0.898259	1.19467	0.7453	0.834338	0.499634	0.728371	0.791812	0.407676	0.997058	1.01124	1.55836	0.791254	0.759287	0.881199	1.10554	1.02378	1.21424	0.713549	0.676643	0.73333	0.767767	1.0075	0.888297	0.534973	1.07929	0.685938	0.976521	0.803743	0.842976	0.735098	0.840139	0.78936	0.967995	0.586984	0.494018	0.812305	0.692902	1.81177
											7.17527	0.901668	1.1864	0.736182	0.837455	0.553027	0.761975	0.852504	0.41563	0.987462	1.17652	1.5852	0.819628	0.786595	0.927219	1.08649	1.02454	1.14969	0.723498	0.662943	0.673733	0.781348	0.945384	0.995278	0.570254	1.05824	0.654545	0.942925	0.790613	0.836429	0.694591	0.81631	0.728464	0.967111	0.553581	0.470724	0.765386	0.731368	1.80942
											7.25898	0.906543	1.17606	0.713868	0.857156	0.562658	0.769602	0.817018	0.459113	0.987248	1.03606	1.60257	0.826169	0.816439	0.905581	1.11699	1.03649	1.24341	0.702887	0.673291	0.687486	0.781891	1.00617	0.991029	0.634646	1.07944	0.800441	0.972518	0.853547	0.80644	0.681857	0.817244	0.761494	0.966601	0.420753	0.532118	0.784016	0.843331	1.81309
											7.34245	0.89431	1.1009	0.707546	0.837614	0.592903	0.763633	0.84	0.463811	1.01546	0.920798	1.55931	0.798237	0.780097	0.958584	1.055	1.00985	1.29408	0.755518	0.709173	0.673066	0.778016	0.992138	0.987723	0.744408	1.12146	0.768147	1.04507	0.948808	0.826677	0.754891	0.846437	0.735829	0.941666	0.730319	0.53833	0.836523	1.12169	1.81572
											7.42565	0.907218	1.07013	0.679955	0.874183	0.570262	0.898158	0.917446	0.459763	0.995458	0.766938	1.5752	0.759436	0.858381	0.885751	1.07965	0.976799	1.21145	0.782274	0.719465	0.636441	0.800762	1.03104	1.05666	0.841545	1.10153	0.834359	1.04923	0.944642	0.765601	0.820253	0.851072	0.735222	0.914264	0.831312	0.573323	0.965823	1.24139	1.82247
											7.50885	0.909889	1.05268	0.684664	0.853881	0.663362	0.926787	0.988666	0.451328	0.968246	0.814522	1.50943	0.782905	0.89947	0.856693	1.09769	1.00938	1.17481	0.775448	0.69263	0.591965	0.763717	0.985827	1.01126	0.780784	1.05412	0.75239	0.986007	0.840326	0.766013	0.797929	0.839087	0.714461	0.860023	0.685468	0.493362	0.884131	1.0391	1.82004
											7.59232	0.9	1.03959	0.693823	0.816473	0.536469	0.8521	0.837578	0.420907	0.935744	0.638367	1.43566	0.730638	0.869765	0.775036	1.0752	0.969698	1.10296	0.751183	0.696215	0.639826	0.753255	1.05542	0.997572	0.806553	1.06428	0.831653	0.973117	0.855448	0.755162	0.86122	0.834072	0.771805	0.814577	0.80528	0.451708	0.924908	0.8502	1.813
											7.67603	0.906576	1.02555	0.712878	0.809843	0.608279	0.81857	0.806491	0.398102	0.959783	0.797505	1.40214	0.74041	0.880827	0.788537	1.01624	0.99452	1.02197	0.77186	0.689542	0.639942	0.732078	1.03291	0.975852	0.762394	1.071	0.771996	0.953167	0.830003	0.762533	0.86145	0.846029	0.748566	0.857396	0.92713	0.433728	0.859016	0.756955	1.80123
											7.75897	0.911625	1.01169	0.712854	0.804779	0.765756	0.765881	0.760231	0.388937	0.933238	0.766308	1.41411	0.80774	0.9778	0.763001	1.01678	0.98181	1.07591	0.711291	0.676867	0.670216	0.746222	1.05911	1.11008	0.72671	1.01582	0.699649	0.911598	0.888228	0.704067	0.820407	0.838127	0.756087	0.886916	0.801045	0.440423	0.784016	0.501946	1.79293
											7.84217	0.907669	1.02793	0.720415	0.784951	0.743959	0.633382	0.726771	0.401278	0.93888	0.854228	1.43013	0.828131	0.909333	0.775566	0.916029	0.969016	1.10233	0.684369	0.680111	0.749767	0.712103	0.97827	1.03406	0.738125	1.00123	0.698507	0.933691	0.805735	0.73195	0.809053	0.852351	0.753678	0.915417	0.745217	0.454987	0.775736	0.54522	1.78143
											7.92563	0.91917	1.0099	0.695478	0.847804	0.761025	0.677598	0.717628	0.376605	0.936311	0.822479	1.44484	0.888939	0.890229	0.773976	0.843789	0.955816	1.08404	0.696642	0.711851	0.784924	0.770014	0.9911	1.09268	0.8397	0.975183	0.822331	0.954586	0.842137	0.821137	0.886613	0.853534	0.762256	0.951774	1.00162	0.498712	0.799885	0.670235	1.77367
											8.00935	0.930821	1.00379	0.692265	0.844181	0.896874	0.715254	0.848056	0.400771	0.963612	0.890152	1.56496	0.911638	1.02237	0.771607	0.784852	0.955646	1.2188	0.690265	0.717779	0.754584	0.766314	0.907765	1.11744	0.84339	0.938438	0.766523	1.01094	0.825385	0.851812	0.838205	0.869138	0.735517	1.05519	0.841819	0.538744	0.753105	0.891414	1.76636
											8.09282	0.937045	0.987863	0.690451	0.819384	0.733315	0.68143	0.893575	0.416858	0.930984	0.88968	1.58923	0.890439	1.00721	0.748909	0.771713	1.00644	1.16232	0.69352	0.69348	0.738981	0.719349	0.872388	1.09349	0.839988	0.943829	0.735492	0.977119	0.788349	0.842839	0.805754	0.846306	0.71337	1.07449	0.885259	0.506684	0.797815	0.934001	1.7677
											8.17602	0.945881	1.04598	0.712591	0.811472	0.672149	0.719528	0.820329	0.422517	0.93456	0.945614	1.64502	0.824033	0.911407	0.709904	0.78766	0.957906	1.14351	0.70772	0.672571	0.716176	0.674031	0.817536	0.94968	0.785569	0.965532	0.744693	0.977529	0.58361	0.896726	0.673725	0.851485	0.688259	1.0343	0.886357	0.493052	0.780635	1.05558	1.76636
											8.25948	0.93996	1.08807	0.743267	0.881541	0.757984	0.917723	0.741549	0.399588	0.935177	0.983036	1.66472	0.841116	0.929267	0.734629	0.865816	0.9256	1.13933	0.695048	0.659217	0.6772	0.673276	0.831239	0.991298	0.684281	0.92396	0.716308	0.970407	0.61974	0.872003	0.613042	0.821994	0.672489	1.05224	0.946576	0.492431	0.808855	0.905495	1.76558
											8.34268	0.941533	1.09317	0.769356	0.893346	0.564855	0.863744	0.722125	0.438836	0.97934	0.897715	1.6414	0.780731	0.889422	0.735533	0.925352	0.881288	1.14273	0.67643	0.630011	0.639342	0.628752	0.747488	0.936796	0.574116	0.928476	0.708189	0.948881	0.944733	0.754979	0.635136	0.802818	0.660913	1.00789	0.9069	0.486081	0.72523	0.806754	1.7729
											8.42613	0.953239	1.10011	0.782119	0.950661	0.553365	0.978924	0.761367	0.461916	0.999173	0.839732	1.5841	0.807971	0.87707	0.854168	0.948714	0.904766	1.15974	0.678307	0.622755	0.678001	0.630089	0.841536	0.927555	0.581437	0.974873	0.731102	0.854901	1.06182	0.721007	0.667587	0.778722	0.698241	0.928045	0.956769	0.49633	0.776288	0.660103	1.77879
											8.5096	0.954925	1.11112	0.780444	0.992848	0.611828	1.06647	0.778369	0.446292	0.998065	0.862106	1.62563	0.826226	0.815932	0.852764	0.964552	0.782386	1.17137	0.653843	0.620993	0.697555	0.676647	0.891405	1.05342	0.57377	0.990536	0.671865	0.865522	1.12475	0.678932	0.773379	0.779272	0.68436	0.91228	0.870047	0.54958	0.702599	0.704236	1.78484
											8.5928	0.954396	1.08969	0.766457	1.0385	0.450296	1.09834	0.858583	0.432047	1.00204	0.860688	1.61748	0.826938	0.822154	0.918302	1.01125	0.835995	1.12211	0.66439	0.629157	0.697738	0.692108	0.996913	1.1225	0.64658	0.989266	0.702235	0.884841	1.15509	0.616665	0.855926	0.7693	0.683338	0.935097	0.90047	0.555723	0.810028	0.702862	1.79314
											8.67627	0.955973	1.02007	0.740484	0.963779	0.678738	0.926861	0.836046	0.453971	0.976204	0.75386	1.61561	0.768458	0.824044	0.952442	0.984943	0.825696	1.16141	0.671199	0.638472	0.723861	0.65702	1.00219	1.17012	0.679554	1.04024	0.663987	0.873684	1.1866	0.641343	0.882777	0.779425	0.70928	0.913701	0.931208	0.520626	0.782222	0.731368	1.78931
											8.76077	0.952363	1.0297	0.719179	0.937732	0.858688	0.957811	0.817562	0.406697	0.951069	0.888655	1.68191	0.776884	0.860616	0.935419	1.00089	0.901823	1.21437	0.698021	0.644573	0.736047	0.680677	1.08515	1.19245	0.80834	1.064	0.702055	0.853829	0.773317	0.692713	0.845339	0.801376	0.735101	0.988721	0.794773	0.55134	0.847286	0.872696	1.78483
											8.84343	0.954715	1.0453	0.707008	0.929425	0.931512	0.850479	0.69939	0.383661	0.92839	0.898267	1.76304	0.804835	0.834667	0.885034	1.04088	0.886214	1.10817	0.669422	0.635082	0.700556	0.654598	1.00572	1.14334	0.855842	1.0592	0.720036	0.900158	0.632327	0.675635	0.855389	0.813724	0.677376	1.00046	0.827862	0.520729	0.779738	0.857756	1.77717
											8.92977	0.94644	1.01271	0.698736	0.876652	0.785525	0.763228	0.570939	0.390361	0.93485	0.688235	1.76758	0.737852	0.82432	0.874932	1.07673	0.908626	1.05909	0.653893	0.62878	0.657113	0.606142	0.856941	0.99656	0.826614	1.01151	0.740664	0.861551	0.635134	0.66776	0.807672	0.817055	0.696352	1.01395	0.807946	0.4329	0.77408	0.7834	1.77927
											9.01297	0.940726	0.956131	0.692296	0.860812	0.782146	0.712712	0.444316	0.390539	0.884039	0.666728	1.74171	0.772305	0.864027	0.837019	0.994103	0.88148	1.05237	0.657663	0.626086	0.641192	0.571596	0.753592	0.923912	0.818601	1.02686	0.812048	0.862496	0.749864	0.711988	0.812658	0.823267	0.679889	1.01698	0.737219	0.3938	0.798988	0.869433	1.77529
											9.09642	0.944559	0.974945	0.689769	0.900024	0.674176	0.765328	0.484053	0.388599	0.895611	0.819328	1.69068	0.789542	0.85603	0.815444	0.990423	0.925259	1.0239	0.676447	0.609116	0.581296	0.602364	0.725813	0.863811	0.824424	1.06552	0.806635	0.860605	0.788621	0.678611	0.835903	0.811392	0.683251	0.997408	0.695661	0.387622	0.71695	0.933658	1.77575
											9.17988	0.952232	0.94745	0.697735	0.883329	0.977471	0.795284	0.566738	0.406946	0.948097	0.88322	1.66911	0.830959	0.842295	0.892954	0.971749	0.856104	0.992552	0.651967	0.606238	0.576945	0.599554	0.696997	0.855514	0.759973	1.073	0.687381	0.864229	0.861606	0.646791	0.811354	0.786967	0.656061	0.926624	0.736749	0.393765	0.668721	0.95083	1.77778
											9.26308	0.956061	0.93489	0.679562	0.903885	0.880315	0.735667	0.623328	0.386143	0.945944	0.922374	1.60076	0.772921	0.793371	0.890272	0.960436	0.875616	1.0046	0.689468	0.615841	0.580612	0.605851	0.726228	0.823137	0.657302	1.034	0.72593	0.85531	0.949079	0.658649	0.747986	0.761226	0.684221	0.958879	0.714323	0.420476	0.67224	0.991872	1.77473
											9.34655	0.965198	0.953552	0.682582	0.941451	0.948747	0.761349	0.724498	0.344733	0.923945	1.02731	1.5376	0.807201	0.870687	0.913282	0.88408	0.93221	1.0836	0.692922	0.612018	0.602551	0.649076	0.788637	0.871433	0.733455	1.05358	0.772056	0.901702	0.897827	0.696833	0.729498	0.764681	0.66606	0.912253	0.779404	0.446152	0.753657	1.06314	1.76544
											9.42975	0.976129	0.993112	0.681075	0.941752	0.976795	0.787472	0.856557	0.350748	0.96608	1.09971	1.54446	0.792331	0.823629	0.985959	0.961527	0.950762	1.17563	0.654026	0.606998	0.603217	0.671144	0.811225	0.878718	0.674135	1.01746	0.724727	0.871257	0.809629	0.728974	0.742079	0.758079	0.685348	0.927563	0.774229	0.461923	0.623597	1.06159	1.75183
											9.5132	0.979694	1.00668	0.704124	0.923174	0.870346	0.763449	0.895947	0.34775	0.924512	0.85344	1.56112	0.805046	0.829989	1.01542	0.96229	0.972215	1.17202	0.64157	0.61828	0.640292	0.675659	0.797647	0.914266	0.653382	1.00397	0.807177	0.855058	0.839873	0.77169	0.710088	0.768101	0.669942	0.914559	0.818296	0.490498	0.698114	0.972467	1.74185
											9.5964	0.967791	1.04191	0.740401	0.961421	0.50521	0.737067	0.805502	0.330141	0.86413	0.72865	1.52778	0.794428	0.817499	0.933798	0.975593	0.955368	1.15243	0.635109	0.619612	0.649661	0.664131	0.775308	1.00108	0.68872	0.964318	0.869059	0.876237	0.793601	0.814086	0.725508	0.77701	0.678815	0.931799	0.83931	0.481939	0.75069	0.938809	1.73636
											9.67987	0.952992	1.03856	0.768209	0.921497	0.562827	0.80059	0.744613	0.335578	0.838441	0.671928	1.5849	0.78177	0.813904	0.93916	1.00272	0.991513	1.1615	0.601777	0.60244	0.659413	0.654463	0.71236	0.983406	0.76078	0.94936	0.827624	0.865175	0.718352	0.835284	0.72313	0.803837	0.652994	0.879918	0.867381	0.433107	0.658855	0.949971	1.73845
											9.76307	0.95375	1.0841	0.77594	0.908426	1.0775	0.86577	0.713278	0.365812	0.877843	0.774737	1.61814	0.808548	0.761131	0.952255	0.995302	0.941913	1.13875	0.618834	0.622576	0.656613	0.6378	0.74209	0.934098	0.71005	0.978937	0.831112	0.827135	0.759282	0.844945	0.698657	0.824138	0.656269	0.860318	0.828646	0.423651	0.647332	0.931425	1.73149
											9.84678	0.938355	1.10189	0.759632	0.870844	1.04387	0.821371	0.645914	0.38302	0.847974	0.643724	1.60748	0.763091	0.777562	0.871628	1.0275	0.967694	1.07546	0.62742	0.615598	0.669365	0.658996	0.682879	1.00459	0.741756	0.99333	0.822151	0.79398	0.791971	0.80818	0.655389	0.825863	0.688485	0.855036	0.912232	0.421339	0.733786	0.825129	1.73348
											9.93025	0.947786	1.12959	0.75523	0.86885	1.01667	0.806227	0.678979	0.373099	0.912347	0.846586	1.58593	0.759801	0.810585	0.824143	1.0483	0.96618	1.1185	0.618186	0.613339	0.661747	0.678739	0.728429	0.983676	0.779516	0.917949	0.827082	0.784872	0.778117	0.843663	0.607442	0.84448	0.657239	0.868389	0.936539	0.41706	0.751725	0.820149	1.73711
											10.0137	0.954428	1.14792	0.732532	0.870449	1.01921	0.803242	0.694399	0.387611	0.900258	0.898976	1.65038	0.706284	0.782724	0.864768	1.05086	1.01975	1.20499	0.631522	0.611695	0.644493	0.678952	0.715059	0.93828	0.777325	0.935334	0.823654	0.788497	0.841322	0.868615	0.601764	0.82407	0.683164	0.884824	0.940774	0.394766	0.711914	0.759359	1.72988
											10.0969	0.957006	1.17663	0.701154	0.869594	1.05841	0.824945	0.762554	0.380618	0.901127	0.875105	1.5916	0.670176	0.769035	0.833028	1.06476	1.01171	1.22454	0.630509	0.6171	0.652178	0.723689	0.731253	1.01707	0.715872	0.944365	0.836464	0.780996	0.776758	0.867516	0.564787	0.807811	0.694082	0.909197	0.81265	0.412608	0.741444	0.748197	1.72647
											10.1804	0.956285	1.16061	0.677712	0.85032	0.971895	0.834046	0.801845	0.364824	0.874343	0.823661	1.61275	0.667618	0.790974	0.792683	1.16636	1.07336	1.26304	0.610696	0.603038	0.643176	0.698657	0.717841	1.14051	0.765911	0.906802	0.818182	0.812449	0.766888	0.858085	0.609359	0.796701	0.722953	0.898659	0.949085	0.406361	0.74379	0.825644	1.72048
											10.2641	0.969391	1.16422	0.688895	0.886352	0.885046	0.888946	0.791664	0.350517	0.875854	0.889995	1.58748	0.731561	0.813397	0.847215	1.13177	1.02367	1.21972	0.61317	0.621556	0.680351	0.677945	0.732374	1.10772	0.749596	0.906886	0.854566	0.814592	0.81633	0.803144	0.713157	0.807611	0.68339	0.895549	0.846053	0.405154	0.715294	0.912708	1.70794
											10.347	0.962884	1.14789	0.686073	0.879373	0.952802	0.940052	0.736656	0.343523	0.872353	0.87219	1.61301	0.738698	0.812659	0.827323	1.15987	0.981853	1.19958	0.586564	0.617013	0.640959	0.640145	0.713481	1.11568	0.646176	0.899746	0.861662	0.822534	0.774766	0.750309	0.817491	0.781747	0.686024	0.890535	0.789911	0.399356	0.624287	0.864797	1.70447
											10.4307	0.964323	1.14027	0.675358	0.873582	1.07699	0.975018	0.724349	0.317675	0.854862	0.773004	1.5542	0.787906	0.876125	0.811858	1.12602	0.976223	1.17915	0.589487	0.621318	0.650211	0.673721	0.722948	1.08931	0.653613	0.963641	0.859978	0.824866	0.710021	0.749073	0.82639	0.81313	0.646339	0.863053	0.867381	0.426447	0.600621	0.820321	1.69817
											10.5139	0.96398	1.09764	0.699568	0.841712	0.964292	0.966728	0.645717	0.303644	0.806506	0.853834	1.52905	0.824899	0.865179	0.842725	1.09608	0.922785	1.05977	0.618418	0.619646	0.620655	0.598198	0.757204	1.05383	0.614239	0.978683	0.845906	0.80624	0.823755	0.740557	0.966552	0.820674	0.630327	0.83911	0.874752	0.425963	0.704876	0.808128	1.69476
											10.5974	0.950791	1.07801	0.71283	0.844735	0.648155	0.913265	0.592636	0.301784	0.822776	0.871481	1.53082	0.779981	0.883016	0.76693	1.0544	0.898518	1.06713	0.614499	0.616694	0.599983	0.618735	0.73092	0.903744	0.574231	1.02979	0.794848	0.816546	0.792062	0.741381	0.866053	0.803329	0.590469	0.827581	0.776268	0.464443	0.676173	0.713852	1.69427
											10.6809	0.945574	1.10012	0.70398	0.820998	0.903464	0.860648	0.647941	0.271736	0.887603	0.840678	1.59706	0.767073	0.871747	0.722313	1.02311	0.923211	1.14314	0.584006	0.58149	0.535919	0.597578	0.703349	0.837437	0.552844	1.00084	0.738859	0.867854	0.665379	0.78158	0.712466	0.772784	0.587817	0.784789	0.702718	0.419372	0.792433	0.537493	1.68729
											10.7641	0.939731	1.10697	0.706551	0.823087	0.753253	0.737878	0.680906	0.274993	0.859005	0.739995	1.54746	0.738814	0.819227	0.728424	0.989877	0.938202	1.1058	0.604551	0.580211	0.559891	0.629818	0.681343	0.754334	0.627613	1.09846	0.718472	0.821053	0.745155	0.765097	0.67733	0.799103	0.586414	0.798034	0.75886	0.424997	0.804784	0.81431	1.68281
											10.8475	0.937743	1.09805	0.697259	0.751974	0.486117	0.686293	0.688616	0.275278	0.900094	0.786003	1.58196	0.708516	0.773898	0.637508	1.00506	0.940932	1.10517	0.585485	0.566565	0.531651	0.606897	0.620304	0.761214	0.556476	1.06693	0.594046	0.767476	0.692816	0.718077	0.572996	0.775745	0.584993	0.773635	0.628542	0.402013	0.786983	0.798683	1.6794
											10.931	0.949624	1.10749	0.689289	0.788559	0.614362	0.718976	0.790379	0.280296	0.976141	0.929779	1.62418	0.711555	0.782194	0.654282	1.039	1.02776	1.27136	0.565704	0.572122	0.522683	0.64803	0.632014	0.756358	0.620926	1.05327	0.624115	0.769776	0.629792	0.688546	0.534254	0.791876	0.604211	0.752132	0.752744	0.467859	0.747102	0.809502	1.66935
											11.0142	0.950822	1.10372	0.701826	0.743033	0.566038	0.725608	0.777776	0.278463	0.97798	0.962001	1.55937	0.72102	0.780166	0.737934	1.02567	0.989786	1.14798	0.590052	0.574807	0.534719	0.637025	0.65319	0.841754	0.594985	1.018	0.684434	0.750835	0.738907	0.672614	0.66191	0.804559	0.601074	0.715479	0.70805	0.434177	0.759867	0.876989	1.65802
											11.0976	0.963466	1.07124	0.697101	0.746784	0.611152	0.763191	0.773031	0.300049	0.949042	1.15895	1.56273	0.718365	0.779152	0.765465	1.00801	1.01678	1.1206	0.622869	0.588166	0.573477	0.669052	0.647045	0.853356	0.604554	1.07258	0.671144	0.700504	0.797495	0.686074	0.744457	0.807751	0.608041	0.758459	0.705698	0.484355	0.70598	0.933658	1.65247
											11.1808	0.969509	1.05932	0.678595	0.78685	0.93354	0.831872	0.75425	0.304364	0.965614	1.25223	1.67654	0.739102	0.825081	0.80475	1.05165	1.0483	1.24538	0.61425	0.589364	0.567509	0.643981	0.705841	0.894368	0.589566	1.01788	0.612449	0.75468	0.66728	0.688363	0.781358	0.793305	0.637068	0.745482	0.63011	0.488911	0.777806	0.892959	1.6422
											11.2648	0.96706	1.0378	0.679215	0.849434	1.1706	0.857738	0.847265	0.332997	0.98245	1.53522	1.6513	0.729291	0.81766	0.908886	1.06364	1.07679	1.33882	0.615562	0.601004	0.602801	0.614299	0.706962	0.866712	0.642487	1.00338	0.764478	0.771982	0.72288	0.660572	0.860836	0.814566	0.630829	0.766422	0.658965	0.514103	0.846803	0.829765	1.62887
											11.348	0.958603	1.04663	0.681076	0.802532	1.17922	0.801253	0.814695	0.321822	0.94505	1.45037	1.61154	0.744931	0.807359	0.889306	1.02987	1.03563	1.2749	0.632801	0.59146	0.607102	0.628772	0.665356	0.859427	0.625135	1.04187	0.728516	0.787394	0.696529	0.708874	0.863982	0.79228	0.620553	0.845598	0.622582	0.420373	0.792157	0.829765	1.61721
											11.4315	0.974673	1.03846	0.688995	0.86874	1.31017	0.828924	0.917051	0.312114	0.931538	1.38009	1.69839	0.758243	0.802473	0.920297	1.00629	1.07903	1.4294	0.63413	0.597782	0.629223	0.643438	0.677149	0.822934	0.654996	1.01151	0.73459	0.758683	0.576004	0.741473	0.914615	0.789725	0.626445	0.935875	0.810141	0.458093	0.760281	0.843675	1.60848
											11.5147	0.946061	1.05148	0.708797	0.928713	1.00974	0.801511	0.860708	0.301072	0.878523	1.2011	1.66255	0.704283	0.828952	0.878923	1.07804	1.02757	1.43159	0.638946	0.598335	0.606301	0.648437	0.755377	0.8657	0.740719	1.02985	0.760449	0.84116	0.566948	0.761114	0.898504	0.792272	0.608977	0.941746	1.03267	0.449362	0.787535	0.917859	1.61406
											11.5982	0.94745	1.04574	0.703896	0.904803	1.09372	0.840825	0.887446	0.292575	0.853603	1.13548	1.65635	0.744931	0.828998	0.858314	1.07706	1.02909	1.352	0.674836	0.577736	0.605851	0.644678	0.692014	0.974907	0.766199	1.03851	0.791781	0.8133	0.629611	0.768806	0.821327	0.784492	0.565826	0.969068	1.17256	0.447981	0.731992	0.688266	1.61482
											11.6819	0.957422	1.03652	0.728946	0.890957	1.01515	0.853427	0.805305	0.267021	0.851071	0.821218	1.67289	0.789926	0.828791	0.842725	1.06555	0.98985	1.33313	0.65494	0.581046	0.612603	0.671164	0.725855	1.0485	0.731841	1.08477	0.688884	0.830728	0.688017	0.751866	0.845723	0.785207	0.597071	0.963866	1.19969	0.423686	0.684798	0.829594	1.6285
											11.7653	0.958833	1.04448	0.741948	0.9615	1.15151	0.886846	0.853295	0.26953	0.876143	0.879202	1.70265	0.799545	0.918367	0.90583	1.03374	0.992259	1.52198	0.642517	0.580097	0.624505	0.619414	0.755045	1.04944	0.767583	1.06408	0.778611	0.859187	0.711017	0.742709	0.745608	0.785368	0.586934	0.873027	1.11735	0.495675	0.745653	0.810876	1.64158
											11.8485	0.94926	1.06337	0.739708	0.96707	1.37471	0.81297	0.91458	0.291534	0.880928	0.845404	1.67587	0.81101	0.930005	0.851704	1.10426	0.956989	1.51513	0.66135	0.567607	0.578645	0.61982	0.72764	1.17376	0.767237	1.0971	0.775604	0.852033	0.7131	0.705212	0.724281	0.783821	0.559189	0.822513	1.04083	0.46075	0.746688	0.741328	1.64789
											11.9323	0.964934	1.04183	0.728526	0.91599	1.51462	0.841452	0.998451	0.279397	0.934749	0.77907	1.74968	0.891151	0.932816	0.859593	1.09524	0.976693	1.45616	0.630758	0.561874	0.567993	0.590855	0.700983	1.1625	0.615623	1.05223	0.767726	0.80041	0.683037	0.607234	0.742463	0.78705	0.554631	0.775056	0.806848	0.456954	0.676242	0.529765	1.64953
											12.0157	0.948625	1.04567	0.744972	0.880449	0.978485	0.696831	0.91715	0.263284	0.957063	0.701313	1.67553	0.878512	0.892787	0.810237	1.03876	0.921164	1.348	0.593855	0.589316	0.555457	0.594517	0.71892	1.13659	0.632052	1.08426	0.751128	0.834478	0.688198	0.611446	0.763636	0.784209	0.590971	0.755671	0.731103	0.454607	0.727852	0.722095	1.64416
											12.0994	0.944997	1.04968	0.735879	0.843928	0.944692	0.699374	0.94453	0.257331	0.927811	0.783955	1.55812	0.861218	0.916293	0.770983	1.0161	0.947372	1.25406	0.634312	0.588541	0.536336	0.580955	0.708913	1.02489	0.650442	1.07935	0.883251	0.812071	0.740266	0.58219	0.725125	0.771713	0.580539	0.787229	0.810612	0.474727	0.777047	0.844877	1.63249
											12.1824	0.952598	1.02053	0.70807	0.808767	0.937764	0.75	0.936771	0.261602	0.944748	0.720142	1.58991	0.828073	0.87472	0.757296	1.02046	0.952852	1.12487	0.617704	0.589328	0.550022	0.603546	0.623668	1.03804	0.704055	1.11274	0.795029	0.786732	0.76227	0.56145	0.787956	0.763399	0.599428	0.762508	0.893727	0.464822	0.810373	0.888666	1.61226
											12.2656	0.972899	1.03034	0.666007	0.832946	1.00011	0.84171	0.829769	0.237978	0.938275	0.880305	1.58732	0.862757	0.853656	0.820495	0.946833	0.994306	1.07939	0.599701	0.586436	0.568226	0.577661	0.609467	1.04634	0.75859	1.06513	0.754916	0.796439	0.773498	0.554857	0.729958	0.750479	0.631609	0.818143	0.832723	0.476487	0.907452	0.976073	1.6092
											12.3496	0.991045	1.06312	0.707544	0.819226	1.1341	0.854532	0.84944	0.257776	0.9093	1.02865	1.52446	0.783078	0.845798	0.772168	0.909541	1.03538	1.08457	0.599884	0.598471	0.560941	0.59256	0.617855	1.08708	0.889796	1.10949	0.739461	0.794831	0.858255	0.584342	0.703337	0.755063	0.652145	0.836992	1.06451	0.524387	0.913661	1.1557	1.60941
											12.4328	0.993484	1.04949	0.714375	0.843912	1.42354	0.979477	0.864415	0.263853	0.966344	1.17022	1.55681	0.785252	0.942864	0.844845	1.03388	1.06016	1.10228	0.599186	0.563764	0.565326	0.586651	0.563668	1.03973	0.824078	1.06262	0.786729	0.779672	0.749683	0.558337	0.642041	0.740119	0.629564	0.790741	0.978411	0.495778	0.877507	1.06348	1.60233
											12.5162	0.989611	1.0778	0.714578	0.891479	1.59555	0.92115	0.910774	0.277991	0.99838	1.15226	1.68796	0.798698	0.968259	0.872469	1.06351	1.06745	1.15939	0.560257	0.533494	0.542687	0.560456	0.507696	1.1144	0.734147	0.964036	0.666754	0.726789	0.576909	0.586173	0.604066	0.716582	0.59163	0.730789	0.762154	0.460854	0.761523	0.863595	1.60277
											12.5999	0.987048	1.07706	0.725198	0.898774	1.42456	0.834193	0.82369	0.298768	0.975978	1.0344	1.68744	0.825668	0.968328	0.831282	1.03507	1.06994	1.11727	0.573959	0.532189	0.518849	0.553365	0.571765	1.15042	0.695638	0.936519	0.69568	0.764292	0.60335	0.619138	0.633218	0.730806	0.599186	0.756609	0.893413	0.409916	0.734821	0.88901	1.59794
											12.6829	0.972754	1.04901	0.760562	0.895593	1.05841	0.869123	0.762109	0.308484	1.03101	0.975079	1.70106	0.748836	0.975772	0.715267	1.02529	1.03369	1.06107	0.535062	0.540683	0.534552	0.57708	0.603903	1.11656	0.590949	0.922239	0.735973	0.781941	0.679052	0.656955	0.669659	0.722062	0.595893	0.692287	0.861579	0.416853	0.664305	0.717459	1.58747
											12.7666	0.955794	1.0147	0.729119	0.900752	1.03948	0.901216	0.743921	0.298625	1.08615	0.942384	1.77042	0.804373	1.06157	0.732509	1.03876	0.994008	1.10115	0.546555	0.518856	0.53927	0.56096	0.558976	1.00094	0.48038	0.915945	0.687561	0.753546	0.595472	0.711255	0.654008	0.705679	0.53725	0.695236	0.590434	0.344001	0.555014	0.565999	1.57564
											12.8501	0.966675	1.03835	0.734233	0.868439	0.968178	0.843626	0.78682	0.281782	1.02914	0.902994	1.73619	0.831863	1.01781	0.720599	0.902808	0.95974	1.21174	0.542735	0.541943	0.533569	0.526647	0.628152	0.988398	0.519754	0.892437	0.71739	0.745919	0.751675	0.779657	0.71239	0.71609	0.553037	0.686844	0.648772	0.361981	0.537626	0.646193	1.56588
											12.9333	0.981822	1.01139	0.736139	0.860036	1.0993	0.923287	0.746293	0.27195	0.990283	0.905909	1.7278	0.797467	1.00398	0.693692	0.834493	0.904809	1.15105	0.56798	0.57091	0.535819	0.563052	0.674367	0.962766	0.568467	0.926162	0.790218	0.837598	0.815243	0.815689	0.829613	0.733522	0.560558	0.7328	0.75494	0.408329	0.626219	0.94087	1.55911
											13.0167	0.990654	1.03156	0.765041	0.870037	1.09778	0.93154	0.89313	0.252375	0.995143	0.987054	1.71448	0.804392	1.05113	0.65185	0.892449	0.86007	1.13607	0.577164	0.567822	0.553573	0.572953	0.637952	0.932884	0.595158	0.918034	0.758044	0.808604	0.827105	0.826723	0.827311	0.734768	0.548445	0.775431	0.552953	0.421684	0.587718	0.922839	1.56265
											13.0999	0.997639	1.02744	0.77164	0.847361	1.24663	0.928003	0.976804	0.262305	0.935316	0.861318	1.73322	0.859237	1.06473	0.669715	0.963353	0.81949	1.16194	0.560822	0.550957	0.516848	0.514576	0.590325	0.754604	0.592967	0.926331	0.745595	0.776899	0.748506	0.789912	0.768086	0.731903	0.540577	0.769211	0.539937	0.405602	0.711776	0.897939	1.56635
											13.1834	1.00598	1.0189	0.756686	0.847678	1.20389	0.862675	0.877068	0.268569	0.880941	0.933246	1.67189	0.843443	0.991696	0.667346	0.951358	0.899179	1.09663	0.572962	0.560758	0.524867	0.523566	0.646422	0.846678	0.684166	0.882164	0.832134	0.7763	0.72786	0.743808	0.840123	0.738738	0.584195	0.770257	0.701777	0.427516	0.769457	0.974356	1.55919
											13.2666	1.01883	0.980658	0.758558	0.865068	1.30442	0.921481	0.986639	0.279842	0.95899	0.945772	1.71277	0.82009	1.04359	0.649106	1.01111	0.938842	1.1365	0.57557	0.562902	0.529068	0.533273	0.612249	0.75683	0.623866	0.957234	0.858775	0.768894	0.686025	0.646242	0.856617	0.739199	0.564284	0.787443	0.59702	0.441631	0.760971	0.851918	1.55786
											13.3501	1.01071	0.982591	0.75111	0.889216	1.12194	0.899595	0.974778	0.297691	1.00337	0.958535	1.68678	0.851696	1.08819	0.705758	1.00735	0.979337	1.10115	0.572447	0.565806	0.533352	0.505645	0.618394	0.772479	0.685377	0.971966	0.905022	0.724551	0.725234	0.634567	0.882547	0.747039	0.579655	0.767843	0.722791	0.401047	0.795814	0.681397	1.55093
											13.4338	1.00099	0.986182	0.729577	0.907667	1.14897	0.882277	0.904794	0.301766	1.00583	0.995562	1.7064	0.768342	1.04788	0.707285	0.975566	0.985841	1.17923	0.570072	0.561204	0.527517	0.489118	0.603031	0.828331	0.621272	0.970753	0.932685	0.706429	0.66565	0.590568	0.898657	0.719637	0.585062	0.752855	0.748824	0.417819	0.833073	0.697882	1.5457
											13.517	0.992129	0.957515	0.708893	0.916971	1.27418	0.837804	1.00784	0.300316	1.03685	1.08711	1.66484	0.756993	1.09282	0.76746	0.957683	1.03265	1.19808	0.588225	0.589301	0.552289	0.529631	0.628567	0.976661	0.687048	0.994911	0.923364	0.721305	0.654965	0.634155	0.865056	0.718881	0.587367	0.745723	0.684997	0.452882	0.745515	0.861191	1.54147
											13.6004	1.00293	0.978619	0.727812	0.931118	1.24511	0.906264	1.14647	0.286756	1.08071	0.950026	1.684	0.741872	1.09595	0.768364	1.0242	0.980915	1.29749	0.561137	0.590487	0.55549	0.505199	0.574713	0.943676	0.675173	1.02824	0.826541	0.7393	0.656505	0.576238	0.813502	0.693487	0.553418	0.742747	0.599216	0.478178	0.729508	0.887121	1.53792
											13.6839	0.993893	0.982918	0.705478	0.949505	1.12819	0.927192	0.997463	0.288446	1.00306	0.975394	1.75255	0.70967	1.00861	0.765932	0.994375	0.979977	1.24621	0.536856	0.576228	0.567226	0.508047	0.556194	0.989073	0.689412	0.995503	0.697484	0.694422	0.634953	0.671606	0.809896	0.685437	0.605615	0.742667	0.729378	0.482319	0.70391	0.908071	1.53181
											13.7676	1.0013	0.962711	0.676831	0.901495	1.02225	0.897126	1.01259	0.277849	0.966873	0.933403	1.79761	0.70438	0.928576	0.749501	1.0254	0.98181	1.30301	0.519069	0.557345	0.576561	0.516359	0.568318	1.03258	0.61764	1.01495	0.621409	0.708068	0.651162	0.799893	0.757729	0.665746	0.585513	0.745402	0.783168	0.470896	0.705635	1.05884	1.51943
											13.8506	1.01195	0.93438	0.664948	0.840241	0.817798	0.975645	0.921252	0.268062	0.993103	0.964443	1.79099	0.77898	0.892234	0.679911	1.10748	0.983133	1.25387	0.484175	0.543238	0.533369	0.50578	0.593024	0.872917	0.634531	0.973829	0.541185	0.67879	0.622185	0.758321	0.602532	0.656899	0.520839	0.708857	0.836801	0.441148	0.69218	0.961133	1.51076
											13.9337	1.00351	0.975325	0.646899	0.791724	0.595269	1.00575	0.783311	0.259707	0.963083	0.917253	1.81	0.76463	0.82379	0.586032	1.10453	0.974582	1.19825	0.491134	0.546381	0.547722	0.50981	0.627654	0.8514	0.63603	0.986021	0.62622	0.669556	0.712013	0.757909	0.69766	0.684658	0.524079	0.754947	0.951124	0.386725	0.709775	1.06176	1.50808
											14.0172	1.00369	0.964872	0.631989	0.755598	0.660828	0.969492	0.690346	0.261077	0.947443	0.967122	1.7505	0.760301	0.796551	0.620079	1.06045	0.939823	1.14894	0.528934	0.55131	0.545305	0.559642	0.650699	0.924182	0.632283	0.971402	0.709933	0.655972	0.747148	0.88116	0.718297	0.735178	0.573053	0.772991	1.1114	0.412573	0.767939	1.10263	1.49985
											14.1009	1.01563	0.952159	0.633349	0.718902	0.660997	0.957222	0.714662	0.249821	0.954255	0.927731	1.72137	0.768689	0.805884	0.622293	1.03139	0.908434	1.20131	0.543599	0.547449	0.546221	0.58295	0.635211	0.939831	0.645369	0.918796	0.727493	0.653199	0.740899	0.782129	0.667587	0.734743	0.506681	0.762374	1.1081	0.361808	0.742755	1.08975	1.50027
											14.1841	1.01263	0.985307	0.672258	0.731783	0.556238	0.980287	0.704234	0.236252	0.908003	0.864233	1.62863	0.766399	0.820195	0.559374	1.08638	0.859921	1.19625	0.611692	0.54694	0.538003	0.572836	0.620678	0.847218	0.73432	0.884732	0.801644	0.610778	0.692454	0.666295	0.591024	0.743701	0.533975	0.750737	0.999425	0.410399	0.729163	0.85518	1.50784
											14.2676	1.00564	0.994992	0.669157	0.791613	0.734835	0.885188	0.739275	0.225424	0.890134	0.822085	1.61372	0.709651	0.839346	0.690387	0.972485	0.913552	1.1897	0.657564	0.550108	0.571927	0.57119	0.621093	0.906374	0.721118	0.945833	0.840854	0.624898	0.632508	0.677283	0.633525	0.756358	0.574127	0.76653	0.946419	0.454607	0.744204	0.77842	1.50549
											14.3513	1.01016	0.999016	0.680628	0.791075	0.929823	0.830287	0.718023	0.208954	0.891909	0.848319	1.54009	0.752029	0.828583	0.786042	0.939691	0.951765	1.27381	0.683555	0.524237	0.55469	0.58357	0.543446	0.786172	0.69045	0.954638	0.768147	0.61891	0.589496	0.623716	0.629766	0.737286	0.552292	0.73162	0.969943	0.47804	0.695699	0.698741	1.4944
											14.4348	0.997499	1.02051	0.688527	0.823356	0.721656	0.760612	0.706755	0.187261	0.865767	0.776943	1.50828	0.751587	0.759771	0.7693	0.797746	0.940186	1.25738	0.68505	0.525844	0.560741	0.567373	0.558021	0.764317	0.733109	0.96762	0.802666	0.623921	0.606882	0.592995	0.634446	0.718116	0.537198	0.687756	0.969002	0.394559	0.636155	0.658558	1.51073
											14.5182	0.992672	1.05054	0.69737	0.887839	0.833681	0.860906	0.736359	0.177705	0.845241	0.804753	1.40781	0.776653	0.809203	0.76693	0.849487	0.963472	1.17897	0.686129	0.513987	0.539153	0.526647	0.547765	0.699831	0.7549	0.970809	0.757803	0.643082	0.633595	0.600229	0.595704	0.71702	0.532172	0.704326	0.891532	0.406085	0.679692	0.541786	1.52779
											14.6014	0.985101	1.04275	0.673384	0.934583	1.08291	0.904643	0.740264	0.19002	0.885386	0.871954	1.3757	0.774902	0.803557	0.822802	0.801127	1.03425	1.13487	0.685017	0.514731	0.577462	0.540868	0.551626	0.666847	0.684051	0.968438	0.653102	0.67901	0.719076	0.560717	0.642424	0.722641	0.52427	0.689311	0.907371	0.392281	0.666996	0.664911	1.53678
											14.6846	0.993143	1.03939	0.679117	0.883361	0.981357	1.01853	0.752471	0.191265	0.845216	0.869512	1.30568	0.848099	0.860293	0.759884	0.881245	0.973153	1.13613	0.66135	0.51665	0.584747	0.562006	0.525343	0.704621	0.69852	0.909172	0.647209	0.632903	0.815334	0.565937	0.654699	0.707354	0.532328	0.641183	0.766074	0.313183	0.563914	0.65186	1.54787
											14.7681	1.00116	1.00871	0.686295	0.941071	0.856829	1.035	0.707891	0.193294	0.869381	0.940257	1.35761	0.820244	0.872738	0.760164	0.929114	0.924747	1.12404	0.610546	0.51707	0.589981	0.570492	0.550007	0.882766	0.690334	0.945155	0.645284	0.660637	0.725958	0.560855	0.555351	0.700268	0.527545	0.620055	0.751803	0.339066	0.619733	0.772066	1.54656
											14.8521	1.00089	0.990343	0.687941	0.930738	0.801746	1.07052	0.713278	0.207504	0.894478	0.952941	1.40135	0.841828	0.893133	0.689545	1.0423	0.921207	1.13313	0.5481	0.493281	0.572477	0.521203	0.508941	0.80769	0.555669	0.93539	0.647269	0.624582	0.693088	0.534437	0.458458	0.673999	0.495104	0.562624	0.587297	0.356597	0.662856	0.563766	1.52516
											14.9355	0.997524	0.994588	0.675319	0.905467	1.04709	0.985814	0.682636	0.210271	0.938288	0.993435	1.41443	0.805104	0.854624	0.707815	1.00503	0.888922	1.2124	0.561735	0.492699	0.559808	0.534436	0.550796	0.820438	0.53457	0.95063	0.719615	0.606965	0.543948	0.53929	0.463214	0.672125	0.554926	0.588659	0.586357	0.367779	0.644434	0.566171	1.49056
										ATP	15.0187	0.996002	1.00983	0.69275	0.875639	1.03661	0.902506	0.730132	0.204621	0.923114	1.13304	1.46679	0.821994	0.924266	0.761474	1.01098	0.910374	1.3464	0.533269	0.484679	0.515598	0.542825	0.526048	0.884857	0.565584	0.954666	0.722201	0.648944	0.540598	0.53636	0.470349	0.660975	0.545863	0.629359	0.574438	0.350109	0.662925	0.50332	1.47268
											15.1045	1.00584	1.05102	0.716007	0.893362	1.20084	0.898084	0.816129	0.213323	0.984276	1.35504	1.60225	0.8163	0.908965	0.799356	0.961254	0.973793	1.52142	0.562449	0.48786	0.516148	0.85753	0.547059	0.935649	0.51445	0.953848	0.746617	0.691963	0.474223	0.547852	0.462447	0.724252	0.532554	0.649307	0.659435	0.42265	0.743859	0.602748	1.47169
											15.1877	1.02885	1.16373	0.721014	0.880513	1.36288	0.891931	0.901334	0.214889	0.992423	1.48275	1.59418	0.842886	0.986304	0.771638	0.898473	1.02105	1.72473	0.59045	0.501434	0.505329	1.27444	0.568028	0.914199	0.533301	0.928476	0.714022	0.676458	0.501932	0.568913	0.456617	0.900128	0.556087	0.684807	0.671511	0.419579	0.682038	0.426732	1.49602
											15.2712	1.06186	1.24629	0.703022	0.920753	1.75573	0.883493	0.931878	0.20576	0.953966	1.66662	1.6171	0.850696	1.09759	0.776845	0.876365	1.06805	1.88573	0.622736	0.52225	0.520849	1.62107	0.612166	0.94914	0.620061	0.923622	0.607397	0.664639	0.550106	0.53984	0.562716	1.08219	0.585218	0.780097	0.776738	0.463235	0.671895	0.73755	1.52722
											15.3544	1.0991	1.34586	0.696421	0.97677	1.43486	0.855674	0.975667	0.210057	0.902877	1.75179	1.67931	0.851138	1.20094	0.758044	0.853657	1.12933	1.94423	0.647084	0.524336	0.557724	1.88666	0.622588	1.0284	0.654477	0.904572	0.579673	0.711692	0.615122	0.518779	0.562869	1.17595	0.536574	0.763232	0.840408	0.412987	0.618353	0.852261	1.56942
											15.4379	1.15108	1.42874	0.697465	1.00063	1.24106	0.885446	0.882059	0.198553	0.941927	1.7558	1.69046	0.798429	1.34811	0.736001	0.816393	1.10993	2.02448	0.625543	0.562705	0.557357	2.1304	0.635709	0.982867	0.632283	0.926444	0.627122	0.662149	0.625898	0.57752	0.655466	1.25312	0.526298	0.727974	0.970413	0.455401	0.648091	1.02501	1.5929
											15.5216	1.1652	1.45261	0.66533	1.01548	1.16874	0.837951	0.842273	0.194673	0.944282	1.59698	1.64414	0.768439	1.43688	0.723374	0.815929	1.03719	2.05078	0.620212	0.577691	0.560124	2.08219	0.658173	1.05309	0.761184	0.963443	0.615456	0.700945	0.688832	0.588966	0.616647	1.26579	0.537007	0.778166	1.06215	0.435833	0.601587	1.11551	1.61538
											15.6048	1.20057	1.45435	0.6956	1.01427	1.0263	0.81986	0.826161	0.199558	0.900485	1.55129	1.62317	0.740064	1.57547	0.756423	0.864398	1.04966	1.98974	0.61415	0.581481	0.587164	1.91739	0.67063	0.956155	0.764643	0.940527	0.630731	0.754995	0.738455	0.594323	0.694515	1.14712	0.539884	0.807364	0.874438	0.420994	0.617318	1.18077	1.62779
											15.6883	1.22609	1.42892	0.707406	1.01437	0.799549	0.899963	0.839901	0.212575	0.920268	1.54041	1.61738	0.744412	1.64131	0.831002	0.862299	0.968547	1.91365	0.617455	0.597967	0.611419	1.87415	0.60573	0.932074	0.724635	0.982549	0.681247	0.805578	0.705403	0.653888	0.611584	1.03214	0.519903	0.78066	0.785363	0.397872	0.642295	1.00252	1.64057
											15.772	1.24022	1.43005	0.701341	0.922715	0.99403	0.923987	0.735717	0.226153	0.926866	1.51836	1.57261	0.730138	1.59753	0.813292	0.928623	0.9211	1.88406	0.574257	0.643807	0.592098	1.82616	0.594602	0.925261	0.703766	1.04622	0.759727	0.827545	0.807637	0.696971	0.702954	0.980071	0.53621	0.766771	0.801359	0.427275	0.715846	1.03205	1.65658
											15.8554	1.26766	1.43596	0.684343	0.903663	1.34345	0.901953	0.857842	0.249946	0.927937	1.39546	1.5915	0.772363	1.46578	0.773945	0.963517	0.980254	1.75619	0.571932	0.643476	0.616504	1.75606	0.580318	1.03595	0.735761	1.02011	0.691591	0.815947	0.765168	0.664922	0.568086	0.939848	0.535707	0.766556	0.624935	0.376268	0.59379	0.765884	1.67435
											15.9386	1.2958	1.45247	0.700804	0.878756	1.62596	0.885077	0.892092	0.26291	0.852079	1.47054	1.56351	0.805066	1.40369	0.781989	0.978864	1.06653	1.69885	0.561635	0.642877	0.604501	1.58798	0.554242	0.990084	0.63701	1.02756	0.680345	0.777088	0.731301	0.648531	0.64112	0.913898	0.529452	0.772857	0.747569	0.397699	0.668169	0.606182	1.68004
											16.0218	1.30222	1.40734	0.670778	0.863138	1.85018	0.888578	0.969885	0.273827	0.868223	1.30793	1.58804	0.824591	1.31601	0.729547	0.990423	1.01689	1.69981	0.554394	0.634759	0.572027	1.39912	0.524886	0.976796	0.610146	1.03166	0.626762	0.726316	0.719801	0.622114	0.638819	0.861824	0.510909	0.710144	0.737689	0.385931	0.644089	0.417459	1.69364
											16.1053	1.29271	1.4173	0.686376	0.885719	2.23374	0.852432	0.951845	0.291222	0.908217	1.29485	1.58033	0.847695	1.27446	0.788942	1.00214	1.1011	1.63955	0.575935	0.639366	0.547588	1.20603	0.582519	0.994671	0.633839	1.05333	0.636805	0.722376	0.74923	0.586219	0.718987	0.830109	0.514669	0.754116	0.784893	0.426654	0.666789	0.44253	1.68409
											16.1885	1.28989	1.34137	0.706507	0.925485	2.0205	0.879735	0.951499	0.282307	0.890839	1.22545	1.58963	0.868548	1.28091	0.81906	0.897765	1.11133	1.62623	0.570205	0.63527	0.548572	1.05105	0.546685	1.08081	0.673444	1.0498	0.554415	0.689852	0.64265	0.604304	0.750825	0.811514	0.531011	0.783207	0.7954	0.494674	0.686109	0.346709	1.66876
											16.2725	1.26105	1.2641	0.707524	0.924883	1.98079	0.930951	0.945865	0.263301	0.88045	1.27429	1.56975	0.813011	1.33684	0.795708	0.911231	0.995479	1.72677	0.590733	0.613495	0.544154	0.913776	0.55391	1.07649	0.629573	1.06679	0.594287	0.702143	0.607425	0.591393	0.711469	0.792301	0.527528	0.791358	0.680136	0.502956	0.733717	0.355467	1.64553
											16.3554	1.22971	1.21907	0.701385	0.939093	1.72802	0.979808	0.902718	0.245746	0.933767	1.11169	1.65223	0.809683	1.37109	0.753118	0.908124	0.965647	1.697	0.57635	0.596283	0.552173	0.814615	0.551917	1.0232	0.595158	1.08897	0.5914	0.698645	0.661123	0.633651	0.624549	0.746016	0.541963	0.746126	0.479875	0.517278	0.64402	0.392902	1.62229
											16.4391	1.20329	1.19984	0.725894	0.94134	1.51225	1.05722	0.825815	0.232889	0.921666	1.24057	1.70275	0.75957	1.39856	0.74498	0.86726	0.962022	1.59304	0.607939	0.608863	0.561008	0.739324	0.585675	1.13551	0.609224	1.14443	0.709572	0.701607	0.640386	0.702373	0.666974	0.761069	0.555706	0.789937	0.682645	0.572392	0.650092	0.391357	1.58029
											16.5223	1.19424	1.16763	0.704074	0.937147	1.50059	1.00228	0.937068	0.224774	0.928529	1.27264	1.68144	0.719173	1.44886	0.668375	0.935084	0.916558	1.76732	0.601711	0.592434	0.550522	0.656265	0.589661	1.1573	0.610723	1.08914	0.697665	0.67463	0.589224	0.713728	0.606291	0.769597	0.581856	0.750496	0.502614	0.560313	0.665823	0.487006	1.55585
											16.6058	1.17244	1.14617	0.699643	0.911465	1.57392	0.920707	0.939687	0.215298	0.966722	1.18093	1.68766	0.700821	1.4965	0.606672	1.01021	0.996247	1.82808	0.642085	0.584111	0.562825	0.655625	0.620678	1.00782	0.600288	1.10055	0.732906	0.693728	0.726321	0.751591	0.531262	0.777745	0.591509	0.77712	0.618505	0.595341	0.695837	0.510532	1.53576
											16.6893	1.15303	1.13813	0.703152	0.839481	1.64219	0.959912	0.801598	0.220388	0.966281	1.15943	1.70613	0.747297	1.48403	0.614966	1.00067	0.975093	1.69793	0.643746	0.609226	0.57156	0.645608	0.652526	0.979966	0.672463	1.14322	0.850536	0.708887	0.802747	0.800672	0.658765	0.804403	0.606221	0.853615	0.793361	0.622811	0.765317	0.696508	1.53063
											16.7727	1.14355	1.12832	0.700435	0.851333	1.66584	0.937362	0.785733	0.250471	0.952379	1.21607	1.63605	0.707861	1.49288	0.659115	1.07929	0.909649	1.60487	0.672611	0.636099	0.585447	0.685889	0.618436	0.991298	0.639547	1.10946	0.849875	0.751434	0.825113	0.836246	0.708247	0.853241	0.613378	0.921718	0.767015	0.61936	0.780635	0.75146	1.52063
											16.8559	1.11835	1.09129	0.676425	0.837788	1.60941	0.896942	0.80397	0.249964	0.951586	0.996507	1.64273	0.775402	1.42513	0.64708	1.08575	0.902122	1.4768	0.665237	0.659907	0.62864	0.722895	0.588332	0.932007	0.73236	1.07489	0.764178	0.788371	0.892303	0.871911	0.679478	0.861464	0.618837	0.932362	0.716519	0.587369	0.859844	0.842129	1.53376
											16.9391	1.08804	1.07939	0.693658	0.757971	1.05874	0.911275	0.704432	0.239536	0.908066	0.747794	1.64458	0.732004	1.31195	0.624818	0.942117	0.913786	1.20255	0.659723	0.658557	0.642276	0.779799	0.554616	1.04438	0.775653	1.08559	0.811988	0.810778	0.894114	0.862938	0.720675	0.849404	0.607937	0.945098	0.826451	0.570908	0.813408	0.722267	1.53754
											17.0231	1.07053	1.05021	0.697068	0.785236	0.957702	0.949668	0.773773	0.239393	0.884266	0.691308	1.60802	0.734735	1.28865	0.723716	0.903135	0.807634	0.999719	0.622936	0.660434	0.64631	0.790067	0.587751	1.08546	0.796983	1.02567	0.897625	0.814529	0.925174	0.8286	0.70211	0.852506	0.598735	0.916489	0.650497	0.476901	0.82224	0.747853	1.53042
											17.1063	1.04771	1.04894	0.718602	0.833927	0.596452	0.898379	0.838369	0.22118	0.864193	0.669485	1.56563	0.74799	1.30064	0.684151	0.938846	0.869581	0.932998	0.618103	0.653935	0.61552	0.768232	0.604526	1.01295	0.748213	1.0531	0.898527	0.844437	0.941382	0.800855	0.699885	0.84523	0.634884	0.8778	0.731573	0.439043	0.788431	0.63486	1.52554
											17.1895	1.01147	1.0481	0.703693	0.799082	0.504872	0.938909	0.785387	0.19139	0.869003	0.600158	1.54854	0.789465	1.28888	0.649917	0.821926	0.866254	0.893987	0.58482	0.653431	0.586297	0.764337	0.675405	0.959933	0.861549	1.10675	0.929498	0.80687	0.92291	0.829836	0.697507	0.818698	0.646668	0.813746	0.94344	0.436938	0.819687	0.867201	1.52228
											17.2735	1.00797	1.05056	0.70304	0.826584	0.85497	1.00453	0.804119	0.210511	0.85733	0.896612	1.43649	0.770516	1.35878	0.649667	0.801726	0.903956	0.993914	0.626988	0.641534	0.587447	0.759281	0.765384	0.950422	0.764412	1.12157	1.06361	0.80375	0.946725	0.791835	0.667511	0.824892	0.658002	0.823586	0.85954	0.432072	0.79126	0.858958	1.50488
											17.3561	1.01544	1.0384	0.68737	0.858043	1.28516	1.01415	0.763839	0.20665	0.837333	0.953965	1.40325	0.830593	1.45317	0.756423	0.85851	0.873249	1.031	0.621657	0.627432	0.593065	0.722798	0.713024	0.774503	0.624385	1.12806	1.0167	0.794611	0.902717	0.803831	0.626084	0.813778	0.646495	0.816722	0.784579	0.403497	0.712052	0.753692	1.49818
											17.4399	0.986858	1.07576	0.667795	0.826315	1.49975	1.00881	0.828188	0.196355	0.845077	1.04086	1.39854	0.885418	1.43421	0.67857	0.847279	0.88986	1.00854	0.60769	0.624439	0.600667	0.70042	0.740969	0.780708	0.605938	1.20421	0.92625	0.742956	0.81968	0.78309	0.67127	0.81371	0.665627	0.797095	0.740669	0.446118	0.663201	0.862564	1.491
											17.5233	0.972684	1.07648	0.634204	0.865464	1.71095	0.986367	0.820329	0.202654	0.893874	1.09364	1.40367	0.831363	1.41393	0.724527	0.798373	0.860753	0.978129	0.650655	0.63255	0.640642	0.707588	0.720623	0.849444	0.646983	1.14181	0.862925	0.73243	0.738455	0.782175	0.693517	0.810995	0.654519	0.837019	0.72781	0.492707	0.64954	1.00183	1.49218
											17.6071	0.974331	1.09281	0.649913	0.818941	1.79088	1.01632	0.911318	0.208482	0.890675	1.20221	1.38657	0.821898	1.36931	0.700987	0.815847	0.878793	1.05491	0.686943	0.63118	0.654579	0.725103	0.722408	0.950017	0.698751	1.10769	0.790518	0.772298	0.782644	0.677055	0.688071	0.83452	0.672663	0.879087	0.617564	0.496365	0.661063	0.769491	1.49167
											17.6905	0.950917	1.12674	0.65885	0.800237	1.57477	0.944252	0.938204	0.199024	0.903986	0.96657	1.4325	0.842597	1.30631	0.790314	0.807778	0.802857	1.07606	0.640657	0.63937	0.637325	0.703946	0.665232	0.937808	0.757091	1.10416	0.712278	0.755783	0.853275	0.694956	0.746605	0.822489	0.674136	0.89807	0.653476	0.533464	0.673137	0.784087	1.48789
											17.7737	0.932242	1.12731	0.656995	0.76821	1.44534	0.943884	0.97112	0.190287	0.906718	1.00123	1.49154	0.804335	1.2695	0.720256	0.834684	0.794434	1.13617	0.641404	0.670551	0.681251	0.728165	0.805412	1.07319	1.01708	1.1411	0.754255	0.795462	1.00948	0.720092	0.902033	0.849261	0.693995	0.926571	0.907057	0.562556	0.757452	0.921294	1.47791
											17.8572	0.929347	1.11272	0.668035	0.766896	1.44112	0.888873	0.855766	0.205795	0.928642	1.01124	1.51617	0.787637	1.21028	0.742954	0.830922	0.805246	1.14931	0.696991	0.690068	0.660563	0.712432	0.844277	1.07771	1.08084	1.15778	0.796833	0.833281	1.03583	0.803556	0.93341	0.856367	0.675869	0.97384	0.990173	0.56794	0.768629	0.808643	1.48054
											17.9404	0.931668	1.08746	0.695735	0.721893	1.27857	0.871518	0.903262	0.228823	0.895712	0.988708	1.51375	0.814915	1.16769	0.759198	0.812876	0.764772	1.15284	0.670717	0.703867	0.657129	0.714777	0.933758	1.0887	1.06891	1.17666	0.770973	0.869272	1.00694	0.875895	0.989797	0.890485	0.672316	0.939601	0.974334	0.616358	0.783809	0.8751	1.47684
											18.0238	0.935326	1.05471	0.71379	0.772213	1.39854	0.781945	0.914333	0.227444	0.870565	0.875499	1.54391	0.796544	1.18302	0.785512	0.807587	0.817891	1.14807	0.698004	0.696419	0.67635	0.667909	0.911626	1.06449	0.979669	1.23655	0.799419	0.810873	0.974253	0.93871	1.06943	0.8724	0.652907	0.896702	0.985625	0.599172	0.795607	0.758672	1.47002
											18.1076	0.949259	1.05096	0.691868	0.754253	1.24495	0.813449	0.88458	0.226883	0.888069	1.00013	1.55448	0.810106	1.17719	0.706724	0.837519	0.832541	1.05302	0.710892	0.688435	0.697188	0.658357	0.945965	1.19481	0.923002	1.22537	0.767846	0.787803	0.89013	0.942144	0.978289	0.878573	0.659076	0.908044	1.06811	0.60635	0.812443	0.693589	1.46942
											18.1908	0.941489	1.07419	0.708965	0.810096	1.31946	0.885777	0.919819	0.254395	0.89104	1.06859	1.50484	0.847445	1.21899	0.757919	0.85363	0.832605	1.05622	0.766064	0.699412	0.69002	0.64741	0.903612	1.19649	0.820331	1.1978	0.725268	0.71746	0.901811	0.969203	0.884465	0.8773	0.670566	0.91842	1.06984	0.59327	0.843077	0.883343	1.47287
											18.2742	0.947116	1.09112	0.714179	0.797373	1.24748	0.900442	0.910379	0.263132	0.896254	1.04149	1.48184	0.801718	1.22521	0.759198	0.821954	0.819512	1.01276	0.778836	0.673332	0.686319	0.642179	0.835599	1.22874	0.724462	1.1851	0.692252	0.762937	0.930426	0.848562	0.835136	0.876476	0.652612	0.893592	1.15452	0.555067	0.868537	0.851059	1.47225
											18.3579	0.941099	1.1179	0.685482	0.795965	1.44128	0.880803	0.808418	0.238672	0.852822	0.947978	1.47178	0.769785	1.24796	0.704292	0.809959	0.843715	0.965298	0.75595	0.65005	0.683419	0.648863	0.854242	1.21754	0.755477	1.17638	0.652741	0.732052	0.938032	0.853964	0.713771	0.844166	0.62615	0.847368	1.18495	0.496883	0.832866	0.797481	1.46981
											18.4414	0.933644	1.10741	0.66474	0.776375	1.22889	0.855048	0.740165	0.258986	0.880198	0.87416	1.47826	0.722328	1.21097	0.673176	0.79483	0.75942	0.933701	0.728165	0.661776	0.678434	0.663026	0.842242	1.1171	0.82206	1.18744	0.704039	0.786984	0.854452	0.77224	0.608822	0.845706	0.608925	0.873537	1.05071	0.475935	0.83466	0.826846	1.46949
											18.5246	0.922887	1.08594	0.678291	0.839655	1.4423	0.807553	0.706409	0.254751	0.873675	0.773083	1.44144	0.681411	1.23146	0.635263	0.795048	0.738863	0.923624	0.724096	0.647723	0.619038	0.666688	0.840872	0.946374	0.868812	1.21058	0.638248	0.834226	0.935859	0.714506	0.58435	0.842258	0.605632	0.800795	1.07815	0.455573	0.804508	0.88403	1.46194
											18.6081	0.908276	1.05994	0.675916	0.801408	1.42743	0.784967	0.611516	0.236092	0.891003	0.761108	1.45196	0.65144	1.2136	0.528695	0.767924	0.740569	0.890918	0.694068	0.626462	0.602484	0.721151	0.849965	0.932816	0.836184	1.21905	0.674812	0.862874	0.863236	0.692987	0.542693	0.843644	0.609046	0.80101	0.919603	0.425549	0.840179	0.626961	1.45672
											18.6913	0.901551	1.02814	0.678216	0.83187	1.34024	0.812159	0.695239	0.234944	0.924612	0.798293	1.46677	0.677621	1.27531	0.556724	0.811486	0.712613	0.945311	0.702688	0.638139	0.593915	0.763233	0.857398	0.894435	0.904266	1.17866	0.615456	0.785692	0.782916	0.731629	0.484848	0.824895	0.623066	0.80168	0.948772	0.431451	0.848252	0.482885	1.4563
											18.7747	0.896737	0.990024	0.693395	0.841459	1.07885	0.83972	0.701466	0.234535	0.94476	0.797505	1.42423	0.707977	1.26425	0.580856	0.826642	0.698262	0.931475	0.70008	0.648766	0.574894	0.81477	0.742796	0.98914	0.934185	1.20878	0.647329	0.766057	0.798129	0.614697	0.530802	0.846992	0.660411	0.847153	0.888866	0.487565	0.85667	0.386892	1.44869
											18.8579	0.898658	0.990853	0.692272	0.865179	1.00484	0.860354	0.706557	0.237364	0.940126	0.845877	1.39465	0.741449	1.34719	0.604459	0.852185	0.746775	0.854384	0.706292	0.64961	0.580029	0.892095	0.733204	1.03352	0.936779	1.14294	0.622973	0.745005	0.870299	0.679985	0.567932	0.863262	0.662473	0.840611	1.0195	0.501196	0.818859	0.527533	1.45463
											18.9419	0.904202	0.970334	0.700238	0.815064	0.771501	0.836588	0.708188	0.237738	0.966558	0.776707	1.35978	0.72277	1.36189	0.691946	0.806388	0.753769	0.90521	0.749008	0.658824	0.622738	0.982769	0.696457	1.09828	0.989643	1.1724	0.690869	0.699086	0.848385	0.749943	0.591484	0.874681	0.645403	0.87603	1.00821	0.485183	0.859361	0.566686	1.46364
											19.0251	0.920146	0.950592	0.694466	0.827107	0.553703	0.825018	0.808171	0.238067	0.977967	0.674133	1.32576	0.753934	1.37466	0.767647	0.75353	0.766009	0.949308	0.72285	0.678914	0.61697	1.05138	0.706879	1.1455	1.03726	1.16794	0.672828	0.707847	0.834712	0.738268	0.631454	0.879222	0.645334	0.866485	1.13178	0.511239	0.757521	0.63692	1.47174
											19.1086	0.932904	0.993987	0.683612	0.859388	0.922726	0.803611	0.797694	0.237729	0.90352	0.656408	1.28807	0.782559	1.36316	0.771607	0.775284	0.807741	0.984985	0.688106	0.692186	0.6749	1.1807	0.725606	1.16924	1.01489	1.21611	0.744272	0.796817	0.925626	0.862526	0.727043	0.896074	0.660064	0.853669	1.05823	0.53581	0.773459	0.838523	1.48019
											19.1918	0.947501	1.0141	0.690016	0.844054	1.26522	0.792483	0.917397	0.243415	0.929952	0.575893	1.34013	0.788695	1.35037	0.810736	0.733249	0.798635	1.10042	0.702156	0.694021	0.69102	1.33508	0.775225	1.13396	1.01899	1.221	0.865872	0.832052	0.962481	0.972499	0.690602	0.877806	0.662941	0.855706	1.27355	0.514138	0.900138	0.910819	1.48742
											19.2752	0.953326	1.02998	0.668186	0.846333	1.45801	0.742999	0.904448	0.210262	0.942997	0.653571	1.28896	0.783924	1.36279	0.87116	0.748487	0.752511	1.21368	0.707105	0.688402	0.722511	1.4918	0.842118	1.15022	0.950673	1.22303	0.881808	0.850741	0.934772	0.99356	0.779747	0.88422	0.690668	0.883913	1.15295	0.533809	0.940708	0.945507	1.48118
											19.359	0.960702	1.05949	0.668869	0.857568	1.57781	0.803279	0.936524	0.185891	0.926614	0.674133	1.35781	0.803796	1.31599	0.854199	0.786951	0.756499	1.17864	0.662928	0.683828	0.744349	1.57337	0.892443	1.12519	0.855611	1.16266	0.925108	0.836495	0.900181	0.950523	0.83015	0.885856	0.717754	0.874904	1.09603	0.532221	0.961615	0.932627	1.47229
											19.4424	0.971183	1.10275	0.666432	0.859799	1.80929	0.754974	0.903114	0.185081	0.98794	0.81011	1.38693	0.832709	1.21901	0.901029	0.810722	0.775477	1.17974	0.67281	0.685287	0.757285	1.52666	0.87355	1.08567	0.845292	1.20364	0.929137	0.896313	0.914126	1.02172	0.885769	0.897858	0.695156	0.894396	1.1782	0.558449	1.07139	0.887979	1.4594
											19.5256	0.977017	1.05773	0.675857	0.859593	1.3519	0.798489	0.85374	0.166556	1.01359	0.775683	1.4778	0.797506	1.14197	0.883943	0.800336	0.737307	1.0948	0.670618	0.668477	0.741265	1.41401	0.887543	1.11933	0.847367	1.18961	0.874892	0.831075	0.883429	0.845723	1.01926	0.887755	0.703527	0.900885	1.08458	0.551202	1.03627	0.895535	1.44707
											19.6091	0.967246	1.08286	0.652285	0.872379	1.02191	0.791157	0.751928	0.164679	1	0.93427	1.52158	0.78202	1.1396	0.854136	0.817537	0.763408	1.01608	0.67839	0.659087	0.735247	1.2131	0.879529	0.999663	0.772771	1.20203	0.729117	0.806177	0.912225	0.800488	1.00698	0.877896	0.71914	0.894289	0.825039	0.542057	1.00929	0.699084	1.43612
											19.6923	0.976086	1.09115	0.683096	0.878266	1.07936	0.886772	0.790527	0.176887	1.02739	0.913629	1.51544	0.788503	1.07189	0.788381	0.778037	0.7855	0.93375	0.676414	0.657368	0.703006	0.991023	0.935626	1.01983	0.79877	1.25853	0.725388	0.841065	1.02424	0.761709	0.996855	0.859807	0.695711	0.932657	0.957867	0.546923	0.974793	0.609445	1.43386
											19.776	0.974058	1.06756	0.665832	0.838848	0.990482	0.816139	0.78	0.189646	1.03409	0.954911	1.46904	0.791811	1.04099	0.818032	0.799546	0.781171	0.87455	0.692457	0.664154	0.677167	0.822152	0.900374	1.09059	0.840161	1.38234	0.722742	0.864923	1.01373	0.815506	0.992328	0.861837	0.69228	0.93011	0.855306	0.555619	0.899172	0.606869	1.42757
											19.8594	0.961751	1.03374	0.643071	0.785632	0.76846	0.893847	0.802883	0.18534	0.92596	0.777495	1.4944	0.730292	1.04329	0.800104	0.817129	0.792558	0.834061	0.703834	0.674232	0.649594	0.76116	0.973287	1.08985	0.902479	1.43393	0.780535	0.840687	1.18687	0.765738	1.02171	0.85248	0.703648	0.908794	0.676372	0.550995	0.936776	0.84419	1.42645
											19.9429	0.959752	1.03611	0.63525	0.735232	1.15658	0.898968	0.86402	0.190607	0.9485	0.908587	1.43309	0.702975	1.03557	0.81931	0.775584	0.830451	0.91467	0.724228	0.673459	0.674517	0.703307	0.990893	1.11062	0.884089	1.4558	0.79148	0.857958	1.2019	0.862297	0.870196	0.836024	0.697617	0.958799	0.77909	0.524077	0.908487	0.885575	1.42902
											20.0261	0.966512	1.00823	0.612993	0.780267	1.2414	0.925166	0.843064	0.179538	0.951548	0.759296	1.39968	0.770959	1.02094	0.821149	0.746824	0.808658	0.878447	0.725092	0.669001	0.693287	0.705244	0.971626	1.19541	0.967218	1.46201	0.821309	0.84491	1.18687	0.856482	0.889682	0.809327	0.675245	0.966494	0.83633	0.462579	0.780083	0.975215	1.43763
											20.1093	0.959533	1.00838	0.595936	0.784128	1.14863	0.87185	0.790972	0.159741	0.848666	0.677679	1.44023	0.77898	0.979459	0.812388	0.723135	0.788847	0.88587	0.708401	0.668797	0.672216	0.666088	0.896927	1.20229	0.977018	1.41325	0.811567	0.816136	1.09324	0.831438	0.839356	0.827414	0.683702	0.910618	0.634971	0.463649	0.760419	1.11998	1.44541
											20.1928	0.960298	1.05973	0.602875	0.830825	1.25255	0.956301	0.896194	0.170213	0.814654	0.678072	1.51583	0.759936	1.01873	0.764093	0.732376	0.842883	1.01538	0.73612	0.680443	0.682902	0.669149	0.970962	1.15953	0.950269	1.30383	0.758946	0.814466	1.04162	0.755986	0.847871	0.823044	0.695018	0.929037	0.726085	0.466755	0.811891	1.03034	1.45414
											20.276	0.961837	1.0694	0.620027	0.865227	1.38147	0.907738	0.809703	0.161992	0.818847	0.739995	1.47854	0.744469	1.08908	0.670308	0.665016	0.806632	0.97546	0.742082	0.661414	0.672399	0.639098	0.891945	1.14847	0.839181	1.25563	0.658094	0.825118	0.865771	0.745044	0.883007	0.792711	0.703284	0.929922	0.73863	0.482664	0.746205	0.866171	1.46152
											20.3594	0.969194	1.09535	0.628086	0.867347	1.17533	0.887583	0.821367	0.170676	0.794845	0.608508	1.46321	0.804777	1.11344	0.6463	0.642008	0.818744	0.989123	0.723049	0.663194	0.654362	0.657679	0.813841	1.08	0.90859	1.27662	0.685637	0.819445	0.878901	0.742572	0.848638	0.804328	0.689316	0.87048	0.64093	0.52387	0.863431	0.788895	1.45481
											20.4426	0.969876	1.0997	0.652046	0.801487	1.05638	0.93843	0.81771	0.173274	0.85699	0.639312	1.45623	0.747509	1.1202	0.621451	0.675348	0.791918	1.00012	0.716987	0.676005	0.644427	0.621177	0.787183	1.08978	0.912164	1.34111	0.659417	0.85925	0.913583	0.691248	0.885923	0.844753	0.667533	0.864099	0.63999	0.539054	0.939604	0.806754	1.44221
											20.5263	0.97682	1.1373	0.637382	0.77984	0.901774	0.996684	0.901582	0.197271	0.894	0.7448	1.44246	0.76967	1.16281	0.656153	0.717383	0.80934	0.955828	0.696343	0.675489	0.665398	0.626311	0.788014	1.10138	0.90957	1.43523	0.599158	0.834321	0.970993	0.718123	0.859916	0.821991	0.605493	0.910778	0.805436	0.498539	0.923528	0.728277	1.42974
											20.6098	0.977108	1.11955	0.627594	0.788575	0.981188	0.988099	0.815684	0.193641	0.915457	0.775053	1.38506	0.809913	1.11319	0.762596	0.657192	0.796119	0.870843	0.66414	0.66048	0.661047	0.62912	0.784692	1.17693	0.93309	1.48981	0.63458	0.868957	0.95415	0.765372	0.947449	0.821089	0.567732	0.970516	0.797752	0.494329	0.856877	0.92593	1.42017
											20.693	0.980123	1.1233	0.596853	0.776739	0.932357	1.04134	0.858633	0.207246	0.937079	0.691465	1.39335	0.786098	1.0379	0.759416	0.672649	0.80049	0.873344	0.651253	0.6649	0.701889	0.661476	0.857481	1.17565	0.960761	1.49791	0.621169	0.828049	0.956867	0.754521	0.80537	0.828291	0.564925	1.01076	0.799007	0.466651	0.882406	0.898454	1.41584
											20.777	0.970982	1.16839	0.55323	0.786929	0.593748	0.951216	0.744811	0.190767	0.93786	0.50042	1.3528	0.746605	1.06136	0.700052	0.659727	0.73189	0.711042	0.634927	0.670032	0.682702	0.63596	0.912125	1.30732	0.918966	1.50624	0.644202	0.872991	0.928524	0.796917	0.807211	0.837526	0.571614	1.0772	0.967904	0.489187	0.830865	0.942244	1.40537
											20.8605	0.969199	1.22078	0.560826	0.843564	0.872374	0.977892	0.820379	0.204212	0.8974	0.724396	1.36049	0.732023	1.09233	0.751465	0.715666	0.78663	0.808444	0.626689	0.675442	0.67435	0.661748	0.937952	1.25032	0.91055	1.45682	0.71294	0.835991	0.942379	0.906158	0.830687	0.812378	0.618473	1.06468	1.00272	0.505269	0.850874	1.20189	1.39926
											20.9436	0.981593	1.26162	0.57065	0.874832	1.0187	0.859801	0.763443	0.200759	0.926917	0.668697	1.42196	0.714883	1.07436	0.713053	0.716892	0.821559	0.774822	0.651983	0.676244	0.654045	0.650743	0.919599	1.314	0.91643	1.3824	0.817099	0.836275	1.03945	0.979	0.883084	0.823084	0.676562	1.04285	1.0264	0.553066	0.843767	1.09199	1.39426
											21.0271	0.972811	1.31795	0.568054	0.832803	0.765925	0.912564	0.692669	0.212326	0.918946	0.678703	1.43029	0.655325	1.09448	0.594107	0.712067	0.777716	0.778288	0.682293	0.671529	0.64326	0.628675	0.886837	1.32216	0.894178	1.3883	0.876396	0.821462	1.04235	0.944525	0.699578	0.813826	0.678104	0.994486	0.970413	0.504716	0.88144	0.904465	1.39729
											21.1103	0.991725	1.38638	0.578986	0.823087	0.636159	0.946205	0.694695	0.223359	0.944156	0.838944	1.51009	0.71748	1.10946	0.664321	0.800309	0.762683	0.825837	0.708235	0.667948	0.629056	0.56964	0.897841	1.24081	0.941103	1.3631	0.961852	0.8607	1.18361	1.00903	0.772919	0.827328	0.693285	0.991107	1.01589	0.531255	0.790984	1.15209	1.38835
											21.1961	1.00176	1.40147	0.60308	0.829559	1.14982	1.07178	0.816672	0.236617	0.941852	1.063	1.62052	0.733851	1.11118	0.809146	0.886234	0.824885	1.08414	0.716838	0.671641	0.63104	0.553404	0.877952	1.22003	0.949116	1.3375	0.957161	0.838323	1.19085	0.919802	0.781741	0.829982	0.659891	0.991134	0.845426	0.485563	0.7569	1.13148	1.38975
											21.2793	1.01308	1.42301	0.584505	0.796835	1.15843	1.0066	0.819687	0.243406	0.910143	0.904569	1.63557	0.759166	1.07814	0.74286	0.826261	0.752959	1.08227	0.731685	0.6358	0.62834	0.530812	0.873384	1.22084	0.85907	1.3187	0.867616	0.803782	1.12783	0.861931	0.67687	0.807224	0.586431	0.972795	0.648615	0.536432	0.691145	0.850716	1.39081
											21.3628	0.995713	1.42812	0.589325	0.772355	1.34801	1.07988	0.935338	0.248843	0.888534	0.752994	1.54766	0.751048	1.09982	0.847838	0.833703	0.742744	1.12426	0.720027	0.630446	0.647294	0.53771	0.871931	1.25005	0.882014	1.3248	0.819204	0.777624	0.957954	0.7553	0.629919	0.784009	0.57813	0.977943	0.625248	0.491326	0.692318	0.950315	1.3853
											21.446	1.01244	1.45932	0.590099	0.799494	1.33196	1.00111	0.913888	0.23102	0.884857	0.692726	1.50822	0.758936	1.09964	0.869227	0.85104	0.753748	1.15115	0.678739	0.624935	0.664514	0.519226	0.859682	1.17383	0.895446	1.34249	0.77831	0.761109	1.07151	0.834597	0.771998	0.771556	0.606256	0.945232	0.688761	0.572564	0.692111	1.04768	1.37631
											21.5294	1.01497	1.46137	0.595944	0.853121	1.78868	0.963928	1.02415	0.246253	0.861171	0.652075	1.42963	0.755146	1.1022	0.925816	0.84687	0.792856	1.1593	0.665037	0.645886	0.660447	0.548172	0.811889	1.28209	0.887375	1.39428	0.799178	0.742074	0.966828	0.794582	0.766552	0.76747	0.564977	0.911985	0.74459	0.572323	0.775184	0.999256	1.37694
											21.6132	1.01793	1.45174	0.591924	0.835968	1.6067	0.947973	1.01239	0.264841	0.876798	0.572426	1.31759	0.762995	1.09717	0.826294	0.838964	0.802708	1.0012	0.703601	0.651981	0.670966	0.539318	0.799972	1.27204	0.936952	1.38119	0.803207	0.741569	0.857712	0.801725	0.819179	0.745166	0.597366	0.857503	0.697073	0.585299	0.745791	1.05163	1.38203
											21.6966	1.02714	1.47747	0.607038	0.817058	1.48741	0.93972	0.989802	0.254048	0.870048	0.54052	1.25727	0.801892	1.1313	0.900499	0.872685	0.878942	1.02783	0.714396	0.66206	0.685519	0.531704	0.788429	1.29659	0.945427	1.38838	0.836344	0.772865	0.805011	0.770179	0.96893	0.770693	0.618421	0.873	0.72185	0.524353	0.753933	1.17596	1.38566
											21.7798	1.03608	1.47225	0.573311	0.873677	1.37437	1.02325	0.851318	0.261139	0.877453	0.739049	1.33031	0.822975	1.19359	0.814976	0.868323	0.896791	1.09863	0.716356	0.672934	0.666698	0.515681	0.826007	1.18901	0.94854	1.38976	0.83051	0.830602	0.773227	0.77929	1.01151	0.786604	0.609029	0.891527	0.726555	0.572357	0.797746	1.10366	1.39152
											21.8633	1.04093	1.46767	0.558581	0.834544	1.48707	1.0706	0.950362	0.281266	0.876974	0.774265	1.36504	0.854986	1.26291	0.821991	0.878737	0.942019	1.0808	0.697174	0.667864	0.620905	0.512988	0.788554	1.19083	0.91153	1.32632	0.805192	0.82515	0.721974	0.632919	0.967626	0.794598	0.549051	0.868147	0.639519	0.524767	0.759039	1.10315	1.39661
											21.9465	1.03958	1.44256	0.545656	0.812232	1.2125	1.01437	0.821911	0.271905	0.882213	0.737316	1.32739	0.879628	1.32714	0.719788	0.846052	0.868344	1.04285	0.681778	0.632343	0.618321	0.486134	0.761855	1.1944	0.863682	1.28328	0.793164	0.780618	0.775128	0.649218	0.967472	0.792448	0.566502	0.843695	0.583534	0.530392	0.666306	0.970063	1.39435
											22.0299	1.04212	1.41033	0.540247	0.818166	1.16148	0.939315	0.831895	0.262358	0.873411	0.898976	1.37789	0.839711	1.34899	0.705041	0.826724	0.84412	1.04381	0.632203	0.601477	0.616537	0.488808	0.719502	1.11953	0.778075	1.29395	0.786248	0.761204	0.752762	0.657688	0.980591	0.797162	0.548601	0.845384	0.728437	0.505614	0.67362	0.765541	1.38613
											22.1132	1.02232	1.36069	0.507888	0.831284	1.24376	0.917428	0.796112	0.280714	0.891997	0.863761	1.39047	0.814126	1.28925	0.631646	0.799682	0.779081	0.991663	0.609018	0.603274	0.604368	0.483422	0.701398	1.11393	0.778478	1.31184	0.810364	0.751938	0.82792	0.670736	0.905102	0.795795	0.561667	0.7968	0.887768	0.528287	0.640156	0.740126	1.37941
											22.1966	1.02084	1.33168	0.532306	0.770662	1.00924	0.820929	0.770412	0.269886	0.862443	0.701234	1.37673	0.798929	1.25379	0.642496	0.798619	0.710332	1.00626	0.611044	0.593458	0.616237	0.474587	0.644554	1.05997	0.791622	1.33854	0.783662	0.723795	0.894205	0.643357	0.971001	0.793671	0.574023	0.769345	0.804496	0.493086	0.682659	0.831654	1.375
											22.2803	1.02458	1.27305	0.522669	0.7878	1.20743	0.729182	0.694992	0.254154	0.873486	0.697059	1.39904	0.826938	1.25427	0.671274	0.83204	0.74492	1.02906	0.643663	0.586293	0.657263	0.479895	0.597675	1.06287	0.831687	1.32849	0.744813	0.744311	0.831271	0.668905	1.00882	0.803886	0.603674	0.810501	0.906587	0.485701	0.619319	0.915455	1.36671
											22.3635	1.02802	1.30393	0.534635	0.781676	1.23734	0.751805	0.777677	0.243869	0.883837	0.699107	1.40745	0.794889	1.2872	0.657618	0.760509	0.820834	1.01282	0.627154	0.578536	0.655546	0.499832	0.612581	0.990354	0.831226	1.36033	0.726591	0.765017	0.820586	0.571934	0.936325	0.783316	0.585634	0.825597	0.880868	0.434039	0.640294	0.939668	1.36425
											22.4465	1.02642	1.33244	0.524293	0.813118	1.20625	0.867723	0.709275	0.236866	0.879997	0.556907	1.39659	0.809336	1.33099	0.633392	0.720518	0.76522	1.06123	0.623783	0.56054	0.672066	0.475769	0.609716	0.975447	0.81151	1.34317	0.701814	0.724393	0.917296	0.570652	0.911776	0.76823	0.587973	0.775485	0.773131	0.413747	0.583993	1.04287	1.36392
											22.5304	1.04873	1.366	0.556634	0.81546	1.22991	0.892373	0.711104	0.228369	0.921099	0.690914	1.4288	0.768592	1.41093	0.666254	0.730986	0.82303	1.00043	0.616591	0.561681	0.740214	0.492121	0.645758	1.0085	0.803497	1.33786	0.7044	0.691365	0.917929	0.566898	0.954814	0.761014	0.593276	0.85214	0.711814	0.387484	0.5635	0.940355	1.36259
											22.6136	1.05488	1.36533	0.526065	0.840826	1.33551	0.880066	0.689951	0.230691	0.924109	0.701313	1.44423	0.769189	1.47566	0.666753	0.708632	0.843352	0.937542	0.592244	0.551972	0.765453	0.510275	0.62483	1.04297	0.781015	1.31278	0.714744	0.683895	0.897193	0.581	0.919601	0.762331	0.594974	0.867638	0.720596	0.391867	0.485396	0.92988	1.35391
											22.6968	1.03893	1.37652	0.541241	0.83437	1.1243	0.879956	0.690445	0.240514	0.903923	0.656644	1.37453	0.803315	1.48186	0.602681	0.656838	0.738735	0.930577	0.587826	0.555764	0.757802	0.504346	0.641439	1.0199	0.788797	1.40608	0.716007	0.625717	0.845125	0.62834	0.856463	0.747815	0.607226	0.846671	0.735494	0.390935	0.516582	0.849685	1.35052
											22.7803	1.02086	1.41484	0.536175	0.835525	1.29631	0.837693	0.655947	0.265446	0.870968	0.623319	1.38512	0.836345	1.46027	0.614186	0.701436	0.701461	0.889272	0.624846	0.559989	0.767087	0.515545	0.596761	0.967555	0.769312	1.34771	0.626641	0.644343	0.836976	0.651507	0.981281	0.760441	0.63329	0.811601	0.76827	0.412056	0.483326	0.853463	1.3453
											22.864	1.00984	1.43227	0.53936	0.777973	1.21217	0.791489	0.672405	0.280572	0.851814	0.708561	1.34693	0.866085	1.4867	0.723529	0.746824	0.716814	0.866944	0.639278	0.597211	0.752884	0.538814	0.674533	0.98914	0.819351	1.36448	0.696823	0.696911	0.89176	0.710843	1.04127	0.786243	0.681379	0.900322	0.9207	0.477246	0.582199	1.01574	1.34267
											22.9475	0.989978	1.39109	0.533862	0.764016	1.09575	0.788172	0.751186	0.281826	0.789808	0.661292	1.36302	0.889939	1.50009	0.712898	0.718419	0.686747	0.89738	0.643447	0.604326	0.685802	0.511205	0.702394	1.0775	0.848866	1.38785	0.624536	0.735298	0.879807	0.697749	0.996087	0.800486	0.648505	0.853267	0.948928	0.471724	0.757383	1.13165	1.34208
											23.0307	0.971752	1.41405	0.538387	0.72914	1.07818	0.763191	0.776837	0.28866	0.793863	0.693356	1.33328	0.869105	1.41102	0.697807	0.738128	0.691353	0.873167	0.644045	0.605988	0.638075	0.529146	0.717301	1.06374	0.848924	1.41675	0.665972	0.711409	0.871295	0.730072	0.97875	0.792755	0.621818	0.864099	1.13539	0.470275	0.800437	0.998569	1.3418
											23.1141	0.952237	1.40413	0.53238	0.761184	1.17584	0.864296	0.852998	0.297869	0.807954	0.819879	1.36353	0.815858	1.492	0.761879	0.731558	0.733618	0.852533	0.594785	0.611653	0.617821	0.514441	0.711363	1.03777	0.784877	1.36803	0.7566	0.727576	0.885149	0.717345	0.959264	0.780839	0.613413	0.857315	1.0689	0.450742	0.832038	0.862908	1.33844
											23.1973	0.943704	1.36785	0.517586	0.738017	0.946043	0.838246	0.789984	0.274112	0.82464	0.803335	1.31437	0.831228	1.55072	0.704635	0.730522	0.735345	0.878709	0.568461	0.607733	0.602401	0.4841	0.74537	1.15339	0.742967	1.38373	0.755157	0.706587	0.830818	0.720916	0.780974	0.767557	0.593484	0.855251	1.0413	0.464339	0.770975	0.823068	1.33801
											23.2808	0.940546	1.31734	0.5322	0.743477	0.936581	0.81776	0.792504	0.272724	0.848679	0.812946	1.37242	0.826573	1.64124	0.630929	0.752685	0.721783	0.802724	0.560705	0.58802	0.614003	0.48625	0.700111	1.10968	0.712759	1.34506	0.643119	0.654838	0.802837	0.645647	0.76847	0.741816	0.547388	0.782268	0.86299	0.392212	0.765524	0.732914	1.32677
											23.364	0.938611	1.33462	0.502793	0.758114	0.827091	0.901216	0.802043	0.275215	0.829979	0.821376	1.38135	0.805412	1.71927	0.627281	0.795893	0.758226	0.852225	0.58879	0.574382	0.640959	0.503513	0.670422	0.957504	0.723078	1.26807	0.665731	0.657706	0.768246	0.688409	0.726429	0.742845	0.566467	0.817392	0.888709	0.436731	0.639949	0.694448	1.31717
											23.4475	0.942375	1.31063	0.527744	0.796455	0.798874	0.963817	0.862488	0.284691	0.861536	0.939076	1.43532	0.792273	1.82192	0.649418	0.764789	0.790425	0.870321	0.630144	0.586741	0.69112	0.483693	0.65045	0.940978	0.720311	1.30199	0.668137	0.675544	0.824932	0.691797	0.748293	0.730948	0.60811	0.755832	0.889022	0.454676	0.662649	0.709731	1.32149
											23.5307	0.950324	1.32083	0.532355	0.788369	0.513996	0.826861	0.779456	0.268827	0.848112	0.854386	1.40093	0.784752	1.80903	0.586126	0.774166	0.732423	0.848414	0.677012	0.556119	0.753901	0.478055	0.652817	0.973153	0.708148	1.28015	0.563316	0.665963	0.900634	0.68937	0.671653	0.729609	0.597383	0.736983	0.95426	0.428621	0.637259	0.652891	1.32505
											23.6146	0.949576	1.28423	0.533974	0.809589	0.541538	0.926161	0.874053	0.274539	0.837056	0.867148	1.43101	0.733081	1.79362	0.665724	0.775965	0.7636	0.921535	0.663277	0.552829	0.779473	0.471816	0.652692	0.87258	0.780957	1.26624	0.662003	0.695525	0.897374	0.734926	0.6916	0.742769	0.588822	0.780016	0.998798	0.459197	0.741582	0.648254	1.32135
											23.6973	0.948702	1.30715	0.528561	0.833563	0.694283	0.907259	0.903114	0.284069	0.804756	0.766702	1.39268	0.695396	1.76228	0.679349	0.734366	0.776373	1.03074	0.676331	0.555862	0.769138	0.509946	0.65618	0.951906	0.868121	1.30092	0.722201	0.766625	0.984033	0.750492	0.638435	0.742217	0.571216	0.815998	1.1873	0.508237	0.662374	0.91992	1.3331
											23.7811	0.942254	1.30092	0.518741	0.833626	0.785018	0.870744	0.91201	0.279059	0.826843	0.778755	1.36345	0.719019	1.66721	0.709187	0.726106	0.755944	0.977632	0.648645	0.552176	0.755885	0.473909	0.608886	0.976729	0.817621	1.34167	0.785406	0.767318	0.944733	0.735429	0.604526	0.73211	0.601092	0.75744	1.23576	0.472069	0.70943	0.914425	1.33514
											23.8645	0.928109	1.26792	0.480587	0.826394	0.752408	0.820486	0.790379	0.263809	0.787869	0.619301	1.33232	0.721289	1.58962	0.601497	0.677419	0.664463	0.945479	0.601777	0.529507	0.716343	0.491772	0.653024	1.03474	0.774962	1.26881	0.82588	0.738134	0.916209	0.7352	0.498581	0.736121	0.592392	0.792108	1.15076	0.446773	0.653266	1.0427	1.32602
											23.9477	0.929332	1.27808	0.459868	0.824147	0.931681	0.892778	0.724498	0.276078	0.774206	0.577862	1.47504	0.683988	1.54791	0.605051	0.684861	0.690777	0.959813	0.56318	0.552627	0.651812	0.49898	0.678727	1.05396	0.881841	1.22215	0.883672	0.765206	0.898823	0.747928	0.575834	0.727109	0.603067	0.849111	1.08677	0.463062	0.67707	1.35112	1.31367
											24.0312	0.935962	1.29501	0.468066	0.83149	0.844157	0.872255	0.680115	0.284425	0.793082	0.714863	1.58528	0.693742	1.5852	0.627998	0.745952	0.704467	0.906923	0.602757	0.555957	0.659146	0.511031	0.667765	1.1401	0.896022	1.22503	0.940202	0.690388	0.938485	0.715467	0.719371	0.729163	0.619617	0.828251	1.16142	0.393903	0.677001	1.37584	1.30516
											24.1149	0.942542	1.32279	0.435217	0.842519	0.77336	0.918976	0.663015	0.283908	0.853766	0.770326	1.60941	0.687047	1.58776	0.626938	0.743989	0.729204	0.778361	0.595233	0.522	0.624072	0.441746	0.65618	0.994739	0.842352	1.17773	0.823233	0.584589	0.709478	0.654071	0.543997	0.713314	0.601282	0.797122	0.965395	0.34124	0.627875	0.931082	1.2864
											24.1984	0.943936	1.33074	0.450345	0.813023	0.864264	0.901658	0.619275	0.300165	0.87292	0.713839	1.5878	0.673928	1.63809	0.602681	0.715747	0.670647	0.774309	0.597758	0.508132	0.588647	0.473967	0.67063	0.946914	0.876364	1.16094	0.715947	0.535235	0.711742	0.657184	0.498964	0.688491	0.552638	0.817714	0.677313	0.304866	0.556877	0.879908	1.27345
											24.2816	0.967191	1.35942	0.467979	0.828926	1.08781	0.971297	0.725931	0.316705	0.895977	0.781591	1.55023	0.717634	1.74112	0.732353	0.81672	0.724192	0.780212	0.619299	0.50105	0.576161	0.431284	0.624872	1.04438	0.926345	1.15394	0.606735	0.584274	0.7476	0.660893	0.46728	0.680128	0.535898	0.792082	0.670727	0.293788	0.638776	0.791815	1.26267
											24.3653	0.966176	1.36385	0.475929	0.815128	1.24782	0.914075	0.787512	0.335053	0.897223	0.724396	1.42554	0.675563	1.69607	0.711027	0.716701	0.750677	0.756628	0.642384	0.484923	0.533969	0.444808	0.624997	0.97747	0.853997	1.17821	0.57805	0.548125	0.658406	0.644456	0.433755	0.679379	0.532675	0.750067	0.523471	0.28799	0.594135	0.56806	1.26274
											24.4487	0.957995	1.34684	0.491895	0.818973	1.37877	0.903869	0.847414	0.333024	0.87773	0.561633	1.40174	0.658346	1.60709	0.65846	0.619219	0.721036	0.742779	0.602159	0.472703	0.48184	0.442269	0.601038	0.938752	0.870657	1.17401	0.522843	0.616893	0.621008	0.656543	0.367395	0.668916	0.54685	0.728751	0.458704	0.310698	0.658717	0.647911	1.26339
											24.5319	0.937797	1.30443	0.504557	0.838737	1.41205	0.944105	0.802735	0.30763	0.855995	0.463708	1.40037	0.675255	1.55393	0.67539	0.604743	0.687898	0.742126	0.595582	0.49791	0.499178	0.460346	0.580484	1.11245	0.815834	1.2784	0.68263	0.670722	0.81796	0.684884	0.585424	0.683835	0.570488	0.717517	0.616153	0.359565	0.714535	0.957012	1.26616
											24.6154	0.926636	1.26433	0.495935	0.878013	1.58254	0.928335	0.804069	0.302772	0.868777	0.468356	1.36989	0.67739	1.51122	0.698025	0.637101	0.719309	0.701796	0.579124	0.494717	0.487108	0.419601	0.58281	1.14664	0.766776	1.29883	0.739401	0.710274	0.859523	0.663502	0.672651	0.682154	0.575479	0.731406	0.906273	0.364397	0.744963	0.855524	1.27068
											24.6986	0.915683	1.27146	0.503083	0.854039	1.64472	0.949632	0.803377	0.308626	0.844007	0.543908	1.41667	0.652555	1.43199	0.679911	0.643535	0.682802	0.764076	0.58193	0.513346	0.505596	0.42274	0.650574	0.968836	0.750404	1.33857	0.794547	0.722313	0.822125	0.680443	0.787956	0.692716	0.574352	0.716525	0.847151	0.373438	0.680313	0.959416	1.27295
											24.7821	0.910649	1.23689	0.499587	0.873075	1.45818	1.03534	0.818402	0.295209	0.843856	0.566124	1.42381	0.657672	1.42236	0.720412	0.747451	0.640452	0.788393	0.569175	0.530428	0.552806	0.421577	0.641606	1.00526	0.815546	1.33479	0.839591	0.762055	0.881075	0.668951	0.914384	0.698254	0.607469	0.747734	1.0816	0.427137	0.844457	1.11929	1.26872
											24.8658	0.910845	1.25261	0.473502	0.850067	1.36694	1.05737	0.796952	0.298314	0.852318	0.695326	1.43675	0.631933	1.44525	0.713802	0.788642	0.666553	0.77485	0.617654	0.568136	0.578612	0.427351	0.671875	0.998651	0.830995	1.382	0.899188	0.72723	0.933776	0.684884	0.909244	0.71868	0.671242	0.79479	1.24971	0.450569	0.792709	0.963709	1.27059
											24.9492	0.908117	1.3049	0.482765	0.854276	1.29901	1.15099	0.824827	0.328949	0.815812	0.765835	1.4855	0.686008	1.34975	0.651226	0.882199	0.646529	0.907955	0.665253	0.639458	0.618121	0.436476	0.715183	1.05099	0.90686	1.43766	0.838208	0.747873	0.827105	0.737535	0.823629	0.749947	0.746556	0.798409	1.34537	0.478868	0.875368	0.920607	1.34079
[truncated: 573 more columns]

## Sheet: Fig 6
	Response rate to ATP (%)
									Day 7
		Day 0	Day 7	Day 14	Day 21	Day 28			Control	Suramin	Ca2+-free
	Average	14.5948	67.83	92.0635	74.1156	71.9241		Average	81.404	58.1905	70
	n	6	5	3	3	2		n	6	3	3
	SEM	2.81255	12.9072	7.93651	13.5792	11.0546		SEM	6.70515	7.35926	10
		Day 0	Day 7	Day 14	Day 21	Day 28			Control	Suramin	Ca2+-free
	Dish 1	20.5	90	100	100	82.9787		Dish 1	56.338	57.1429	80
	Dish 2	23.5294	100	76.1905	68.2927	60.8696		Dish 2	68.9655	71.4286	80
	Dish 3	5	68.9655	100	54.0541			Dish 3	95.5882	46	50
	Dish 4	10	51.6129					Dish 4	85.7143
	Dish 5	16.4179	28.5714					Dish 5	81.8182
	Dish 6	12.1212						Dish 6	100
	Oscillation rate to ATP (%)
									Day 7
		Day 0	Day 7	Day 14	Day 21	Day 28			Control	Suramin	Ca2+-free
	Average	7.30509	54.6099	69.0746	63.5287	57.8862		Average	43.6588	37.746	0
	n	6	5	3	3	2		n	6	3	3
	SEM	1.11208	11.9012	22.8955	17.3213	16.5819		SEM	12.5473	11.3009	0
		Day 0	Day 7	Day 14	Day 21	Day 28			Control	Suramin	Ca2+-free
	Dish 1	4.55	72.5	97.7	92.3	74.4681		Dish 1	8.4507	38.0952	0
	Dish 2	11.7647	91.6667	23.8095	65.8537	41.3043		Dish 2	15.5172	57.1429	0
	Dish 3	5	44.8276	85.7143	32.4324			Dish 3	94.1176	18	0
	Dish 4	7.5	35.4839					Dish 4	42.8571
	Dish 5	8.95522	28.5714					Dish 5	45.4545
	Dish 6	6.06061						Dish 6	55.5556

## Sheet: Fig 7
		Capsaicin 10uM									AITC 10uM										Summary
		Day 0		Day 7		Day 14		DRG			Day 0		Day 7		Day 14		DRG				Capsaicin
		Amp	Half time	Amp	Half time	Amp	Half time	Amp	Half time		Amp	Half time	Amp	Half time	Amp	Half time	Amp	Half time			Response to Capsaicin (Fmax / F0)				Response falf-time (sec)
	Average	3.29817	53.4177	3.02627	107.188	3.06819	13.25	2.37767	23.4211		3.59792	105.956	3.03796	112.308	2.52541	98.75	4.42806	100.8			Day 0	Day 7	Day 14	DRG	Day 0	Day 7	Day 14	DRG
	n	92	79	19	16	51	40	23	19		78	68	13	13	35	32	27	25			3.29817	3.02627	3.06819	2.37767	53.4177	107.188	13.25	23.4211
	SEM	0.153614	5.78932	0.359356	21.5927	0.296376	2.54164	0.174038	4.98613		0.18516	16.8524	0.326377	23.3124	0.14548	6.38168	0.22364	13.4464			92	19	51	23	79	16	40	19
																					0.153614	0.359356	0.296376	0.174038	5.78932	21.5927	2.54164	4.98613
		Day 0		Day 7		Day 14		DRG			Day 0		Day 7		Day 14		DRG
		Amp	Half time	Amp	Half time	Amp	Half time	Amp	Half time		Amp	Half time	Amp	Half time	Amp	Half time	Amp	Half time
		5.26645	45	1.71112	100	4.1134	50	3.36592	35		1.77217	ND	2.03549	120	1.72172	135	2.90895	95			AITC
		3.56821	220	3.66918	65	1.55026	ND	4.80485	20		4.83622	40	4.07095	85	2.33556	85	2.64134	65			Response to Capsaicin (Fmax / F0)				Response falf-time (sec)
		4.17934	145	3.24468	150	1.5755	ND	3.81255	15		1.60336	10	2.03553	170	1.6697	115	6.07707	160			Day 0	Day 7	Day 14	DRG	Day 0	Day 7	Day 14	DRG
		5.54425	20	1.70461	5	2.4752	10	2.51697	ND		1.80166	ND	4.44631	220	2.72844	160	6.05216	35			3.59792	3.03796	2.52541	4.42806	105.956	112.308	98.75	100.8
		3.45905	10	2.12794	30	1.8919	10	2.01595	20		1.53797	ND	3.19302	330	1.26697	30	4.64458	90			78	13	35	27	68	13	32	25
		5.71019	65	3.00574	190	2.4313	10	2.3889	5		2.77891	50	3.99232	65	2.55437	90	4.37128	90			0.18516	0.326377	0.14548	0.22364	16.8524	23.3124	6.38168	13.4464
		3.16547	35	5.08659	55	1.85995	10	1.67916	10		2.52938	50	3.39633	60	3.03616	90	4.38232	25
		3.56976	35	1.63822	5	1.96528	5	1.5198	25		1.51278	35	5.24498	55	3.25082	135	5.62873	25
		2.5663	10	4.46676	50	2.48391	5	1.65624	35		1.77243	ND	1.56918	105	2.10501	110	3.91653	ND
		5.04277	40	1.52842	160	1.51976	5	3.02197	30		2.06034	ND	3.23955	25	2.68111	100	6.28546	75
		5.33471	20	7.0226	205	1.72951	5	2.04213	105		1.51064	50	1.58871	105	2.16891	110	5.46829	280
		3.01295	50	1.7945	75	1.78084	5	3.03458	15		4.19197	45	1.92108	70	1.57027	160	4.4436	85
		3.91537	35	2.67033	295	1.74202	10	2.46415	10		1.7907	40	2.76009	50	1.95266	95	4.04023	185
		1.7068	70	2.11872	ND	1.56434	5	2.53656	ND		5.59588	40			2.41199	130	6.90138	105
		3.44317	20	2.98963	225	1.9183	5	1.61449	30		7.1097	40			2.60049	110	2.76393	30
		3.01854	35	5.08659	55	2.07077	5	1.73358	10		1.59116	ND			4.83122	85	4.64026	40
		1.89903	70	1.63822	ND	1.86204	5	2.27574	20		9.34605	30			2.9603	105	2.77654	75
		3.83819	65	4.46676	50	1.56109	5	1.58398	10		2.3794	110			3.06892	75	4.23258	190
		5.15015	35	1.52842	ND	1.93026	ND	1.93323	15		2.62027	535			1.65523	75	4.90234	165
		2.33372	55			1.76757	10	1.89376	ND		4.09243	30			2.92213	85	4.68558	ND
		2.49372	5			2.09691	5	3.23137	ND		4.38062	535			2.68094	80	5.26837	75
		3.03906	60			2.76675	10	1.80292	10		3.59214	10			2.91914	45	4.3338	145
		4.86459	35			2.26673	5	1.75762	25		2.98913	15			2.13705	80	4.34717	225
		1.87282	ND			2.1405	10				3.87974	220			2.47257	90	3.88814	105
		3.60787	60			3.78271	5				3.68083	180			2.21029	90	4.17782	60
		3.15218	70			2.12638	5				4.41114	250			1.88831	ND	2.98125	30
		3.82649	30			1.61608	5				5.05671	235			1.90767	190	2.79786	65
		2.89609	10			2.28502	10				3.91045	260			1.55944	75
		4.75003	45			1.67352	5				5.71409	45			4.96442	50
		5.22983	5			1.7358	10				2.76456	80			2.41508	145
		5.52596	25			1.63502	10				5.5119	65			2.76124	ND
		1.69921	5			1.82773	10				2.55012	205			2.2831	ND
		1.56809	ND			3.01236	10				3.86112	40			2.32828	95
		1.63665	75			10.0153	ND				1.60047	430			1.78499	30
		3.12147	5			6.58515	50				2.0052	ND			4.58469	110
		1.96216	ND			2.63999	ND				4.9382	265
		5.44674	15			2.0055	5				3.44438	25
		1.60854	5			3.49822	ND				4.14042	20
		3.15005	10			3.39913	ND				5.92864	20
		2.39969	5			2.86022	40				2.71054	60
		1.91644	40			6.63155	80				3.42257	10
		1.50756	ND			1.62236	ND				4.38114	45
		6.01751	ND			6.63321	40				4.41001	535
		4.00901	30			1.54081	ND				4.89383	35
		2.89996	5			2.12995	5				4.45852	25
		1.50213	ND			7.54265	15				3.11759	70
		1.74813	5			5.23782	ND				5.86736	35
		8.18258	15			7.60891	10				3.27982	50
		6.37946	120			6.78657	5				1.66186	520
		1.99528	55			8.35719	ND				2.37154	35
		2.20713	155			2.62432	20				1.60605	460
		3.17803	5								2.33059	60
		3.55356	60								1.58157	ND
		1.5163	ND								4.49802	65
		3.86453	5								8.48877	45
		1.60876	ND								3.28003	30
		5.30139	35								5.06379	85
		2.23648	165								6.48063	100
		2.90075	20								5.98248	40
		2.65469	5								3.79283	ND
		1.56737	ND								3.3784	55
		1.52663	ND								1.60193	ND
		3.38845	15								3.92967	30
		2.11929	ND								3.78094	75
		3.20205	ND								3.48249	20
		2.66132	20								4.19927	75
		1.61466	ND								2.48501	40
		2.75682	10								3.80344	35
		2.46903	130								1.81805	20
		3.10713	70								4.32026	35
		4.65022	45								1.77774	45
		2.90024	90								3.49998	50
		3.52274	105								5.24543	55
		1.50963	120								4.67437	130
		7.63704	45								2.1411	55
		6.08754	35								2.73821	40
		1.55491	10								3.35131	90
		2.54028	25								3.93732	45
		2.07458	75
		3.75634	75
		2.11795	10
		3.19568	45
		2.20243	150
		3.18727	55
		4.38245	40
		1.54752	165
		2.79491	170
		2.47587	30
		4.73078	20
		3.6369	130
		2.72565	220
		5.033	50
